# Supplementary material for: The Cloacal Microbiome of Five Wild Duck Species Varies by Species and Influenza A Virus Infection Status
Source: mSphere. 2018 Oct 24;3(5):e00382-18. doi: 10.1128/mSphere.00382-18 (PMC6200988; doi:10.1128/mSphere.00382-18)
Supplement: TABLE S1 [file sph005182671st1.xlsx]

## Sheet: duck_butt_final_5k_rarefied_L2.
# Constructed from biom file
#OTU ID	Aacu_H11N2_CR_Nov2008_1	Aacu_H1N1_GIWA_Jan2012_1	Aacu_H1N1_SNWR_Dec2010_1	Aacu_H1N3_SNWR_Dec2010_1	Aacu_H6N1_CR_Nov2008_1	Aacu_H6N1_CR_Nov2008_2	Aacu_H6N1_CR_Oct2008_1	Aacu_H6N1_SNWR_Nov2008_1	Aacu_H6N1_SNWR_Oct2008_1	Aacu_H9N2_GIWA_Dec2011_1	Aacu_H9N2_GIWA_Oct2011_1		Aacu_neg_CR_Oct2010_0	Aacu_neg_CR_Oct2010_1	Aacu_neg_CR_Oct2010_2	Aacu_neg_CR_Oct2010_3	Aacu_neg_CR_Oct2010_4	Aacu_neg_CR_Oct2010_5	Aacu_neg_CR_Oct2010_6	Aacu_neg_CR_Oct2010_7	Aacu_neg_CR_Oct2010_8	Aacu_neg_CR_Oct2010_9	Aacu_neg_SNWR_Jan2011_0	Aacu_neg_SNWR_Jan2011_1	Aacu_neg_SNWR_Jan2011_2	Aacu_neg_SNWR_Jan2011_3	Aacu_neg_SNWR_Jan2011_4	Aacu_neg_SNWR_Jan2011_5	Aacu_neg_SNWR_Jan2011_6	Aacu_neg_SNWR_Jan2011_7	Aacu_neg_SNWR_Jan2011_8	Aacu_neg_SNWR_Jan2011_9		Aame_H12N5_SNWR_Oct2008_1	Aame_H5.6N1_SNWR_Nov2010_1	Aame_H5N2_SNWR_Nov2010_1	Aame_H6N1_GIWA_Oct2012_1	Aame_H6N1_SNWR_Nov2008_1	Aame_H6N1_SNWR_Nov2008_2	Aame_H6N1_SNWR_Nov2008_3	Aame_H6N1_SNWR_Nov2010_1	Aame_H6N1_SNWR_Oct2008_1	Aame_H6N1_SNWR_Oct2008_2	Aame_H6N1_SNWR_Oct2008_3	Aame_H6N1_SNWR_Oct2008_4	Aame_H6N1_SNWR_Oct2008_5	Aame_H6N1_SNWR_Oct2010_1	Aame_H6N1.2_SNWR_Oct2009_1
k__Bacteria;p__Proteobacteria	0.4076	0.2904	0.2694	0.4206	0.9146	0.6472	0.6084	0.4164	0.6376	0.3986	0.475		0.229	0.1954	0.0822	0.3258	0.1024	0.4122	0.5976	0.0654	0.6176	0.6326	0.129	0.3478	0.2674	0.6224	0.2074	0.8188	0.6764	0.265	0.0688	0.2382		0.273	0.7508	0.178	0.0852	0.2262	0.5026	0.0284	0.2946	0.0166	0.367	0.021	0.1736	0.043	0.5652	0.3296
k__Bacteria;p__Firmicutes	0.0292	0.0484	0.3236	0.1398	0.032	0.1152	0.0812	0.4608	0.0238	0.0668	0.1306		0.2592	0.0812	0.0428	0.4294	0.381	0.0934	0.2056	0.2318	0.1376	0.1494	0.041	0.329	0.15	0.0578	0.4816	0.1068	0.0286	0.2394	0.7354	0.1326		0.42	0.154	0.591	0.561	0.0786	0.0868	0.0478	0.0604	0.8482	0.3332	0.4356	0.0046	0.2772	0.1836	0.4006
k__Bacteria;p__Bacteroidetes	0.0608	0.0306	0.1814	0.0404	0.01	0.037	0.0052	0.0182	0.006	0.0036	0.1816		0.0524	0.3126	0.0156	0.2144	0.1872	0.0178	0.0548	0.0118	0.016	0.0066	0.0906	0.1176	0.0544	0.0444	0.1388	0.052	0.0098	0.0902	0.0574	0.4858		0.2416	0.0414	0.0798	0.3098	0.0444	0.0904	0.0048	0.0132	0.0838	0.1782	0.5148	0.0024	0.0538	0.0798	0.058
k__Bacteria;p__Fusobacteria	0.4976	0.2902	0.1632	0.381	0.0386	0.1916	0.2864	0.1	0.3156	0.5192	0.1772		0.4524	0.3928	0.034	0.0092	0.2532	0.4358	0.0668	0.6874	0.1806	0.1834	0.4442	0.0336	0.2402	0.2576	0.1656	0.0102	0.037	0.3688	0.063	0.063		0.0526	0.0292	0.0478	0.002	0.6382	0.3068	0.9184	0.6262	0.002	0.0962	0.0136	0.8168	0.625	0.128	0.0794
k__Bacteria;p__Actinobacteria	0.002	0.007	0.0172	0.0096	0	0.0038	0.0152	0.001	0.0006	0.0104	0.025		0.0038	0.0082	0.0046	0.0116	0.0354	0.0284	0.0558	0.0014	0.0128	0.0176	0.0002	0.1356	0.0056	0.0132	0.0018	0.0032	0.0048	0.021	0.017	0.0158		0.0078	0.0192	0.0696	0.002	0.009	0.0086	0	0.0032	0.0276	0.0172	0.0026	0.0004	0.0002	0.0242	0.1056
k__Bacteria;p__Tenericutes	0	0.295	0.0124	0.004	0.0002	0.0006	0.0018	0.0024	0.0002	0	0.0012		0.0002	0.006	0.7312	0.0054	0.029	0.0096	0.0116	0.0004	0.0238	0.0002	0.0234	0.0268	0.0614	0.0002	0.001	0.0006	0.239	0.0018	0.0094	0.0082		0.0002	0.0024	0.0162	0.0054	0.0016	0.0002	0.0004	0.001	0.0132	0.0006	0.009	0.002	0	0.0026	0.0062
Unassigned;Other	0.0012	0.0384	0.029	0.0024	0.0046	0.0044	0.0018	0.0008	0.016	0.0014	0.009		0.0028	0.0036	0.088	0.003	0.009	0.0022	0.0014	0.0016	0.0048	0.0098	0.2716	0.004	0.2172	0.004	0.0032	0.0058	0.002	0.0136	0.0228	0.0552		0.0018	0.0022	0.0118	0.013	0.0016	0.004	0.0002	0.001	0.0084	0.001	0.0016	0.0002	0.0006	0.0032	0.0112
Other 33 phyla	0.0016	0	0.0038	0.0022	0	0.0002	0	0.0004	0.0002	0	0.0004		0.0002	0.0002	0.0016	0.0012	0.0028	0.0006	0.0064	0.0002	0.0068	0.0004	0	0.0056	0.0038	0.0004	0.0006	0.0026	0.0024	0.0002	0.0262	0.0012		0.003	0.0008	0.0058	0.0216	0.0004	0.0006	0	0.0004	0.0002	0.0066	0.0018	0	0.0002	0.0134	0.0094
k__Bacteria;p__Cyanobacteria	0.0002	0	0.0004	0.0006	0	0	0	0	0	0	0		0	0	0	0	0.0002	0	0	0	0.0008	0	0	0.0016	0	0	0.0002	0	0	0	0.0112	0.0002		0	0	0.0008	0.02	0	0	0	0	0	0.0002	0.0002	0	0	0	0.0008
k__Bacteria;p__Synergistetes	0	0	0	0	0	0	0	0	0	0	0		0	0	0.0002	0.0008	0	0	0	0	0	0	0	0	0	0	0.0002	0.0014	0.0024	0.0002	0	0		0	0.0002	0	0	0	0	0	0.0002	0	0.0008	0	0	0.0002	0.0032	0.0002
k__Bacteria;p__Spirochaetes	0	0	0.0012	0.0002	0	0	0	0	0	0	0		0	0	0.0004	0	0.0026	0.0006	0.0024	0	0	0	0	0.004	0	0	0	0.0002	0	0	0.0004	0.001		0	0.0002	0.0048	0	0	0.0002	0	0	0	0.001	0	0	0	0.0018	0.0046
k__Bacteria;p__SR1	0.0002	0	0.0018	0.0008	0	0	0	0	0	0	0.0002		0	0	0.001	0	0	0	0.0002	0	0	0	0	0	0.0036	0.0004	0	0	0	0	0	0		0	0	0.0002	0	0.0004	0	0	0.0002	0	0.0028	0	0	0	0.0084	0.0038
k__Bacteria;p__Verrucomicrobia	0.0004	0	0	0.0004	0	0	0	0	0	0	0		0	0	0	0	0	0	0.0012	0	0.0036	0	0	0	0	0	0.0002	0	0	0	0.0074	0		0	0.0002	0	0	0	0	0	0	0	0.0002	0	0	0	0	0
k__Bacteria;p__GN02	0	0	0.0004	0	0	0	0	0	0	0	0.0002		0	0	0	0	0	0	0.0004	0	0	0	0	0	0	0	0	0	0	0	0	0		0	0.0002	0	0	0	0	0	0	0	0.0012	0	0	0	0	0
k__Bacteria;p__Deferribacteres	0.0008	0	0	0	0	0	0	0.0004	0	0	0		0	0	0	0	0	0	0	0.0002	0	0	0	0	0	0	0	0.0008	0	0	0	0		0.003	0	0	0	0	0	0	0	0.0002	0	0.0016	0	0	0	0
k__Bacteria;p__Chlamydiae	0	0	0	0	0	0	0	0	0	0	0		0	0	0	0	0	0	0	0	0.0002	0	0	0	0	0	0	0	0	0	0.0002	0		0	0	0	0	0	0	0	0	0	0	0	0	0	0	0
k__Bacteria;p__Chloroflexi	0	0	0	0	0	0	0	0	0	0	0		0	0	0	0	0	0	0	0	0	0.0002	0	0	0	0	0	0	0	0	0.0024	0		0	0	0	0	0	0.0002	0	0	0	0.0004	0	0	0	0	0
k__Bacteria;p__[Thermi]	0	0	0	0	0	0	0	0	0	0	0		0	0.0002	0	0	0	0	0.002	0	0.0002	0	0	0	0	0	0	0	0	0	0	0		0	0	0	0	0	0	0	0	0	0	0	0	0	0	0
k__Bacteria;p__Planctomycetes	0	0	0	0	0	0	0	0	0.0002	0	0		0.0002	0	0	0	0	0	0	0	0	0.0002	0	0	0.0002	0	0	0	0	0	0.001	0		0	0	0	0	0	0	0	0	0	0	0	0	0	0	0
k__Bacteria;p__TM7	0	0	0	0	0	0	0	0	0	0	0		0	0	0	0	0	0	0	0	0	0	0	0	0	0	0	0	0	0	0.0024	0		0	0	0	0	0	0	0	0	0	0	0	0	0	0	0
k__Bacteria;p__Acidobacteria	0	0	0	0	0	0	0	0	0	0	0		0	0	0	0	0	0	0.0002	0	0.0014	0	0	0	0	0	0	0	0	0	0	0		0	0	0	0.0006	0	0.0002	0	0	0	0	0	0	0	0	0
k__Bacteria;p__OD1	0	0	0	0	0	0	0	0	0	0	0		0	0	0	0	0	0	0	0	0	0	0	0	0	0	0	0	0	0	0	0		0	0	0	0.0008	0	0	0	0	0	0	0	0	0	0	0
k__Bacteria;p__Gemmatimonadetes	0	0	0	0.0002	0	0	0	0	0	0	0		0	0	0	0	0	0	0	0	0.0002	0	0	0	0	0	0	0	0	0	0	0		0	0	0	0	0	0	0	0	0	0	0	0	0	0	0
k__Bacteria;p__WS5	0	0	0	0	0	0	0	0	0	0	0		0	0	0	0	0	0	0	0	0	0	0	0	0	0	0	0	0	0	0.0012	0		0	0	0	0	0	0	0	0	0	0	0	0	0	0	0
k__Bacteria;p__Lentisphaerae	0	0	0	0	0	0	0	0	0	0	0		0	0	0	0.0004	0	0	0	0	0	0	0	0	0	0	0	0.0002	0	0	0	0		0	0	0	0	0	0	0	0	0	0	0	0	0	0	0
k__Bacteria;p__Chlorobi	0	0	0	0	0	0	0	0	0	0	0		0	0	0	0	0	0	0	0	0	0	0	0	0	0	0	0	0	0	0	0		0	0	0	0	0	0	0	0	0	0	0	0	0	0	0
k__Bacteria;p__Aquificae	0	0	0	0	0	0	0	0	0	0	0		0	0	0	0	0	0	0	0	0	0	0	0	0	0	0	0	0	0	0	0		0	0	0	0	0	0	0	0	0	0	0	0	0	0	0
k__Bacteria;p__Armatimonadetes	0	0	0	0	0	0	0	0	0	0	0		0	0	0	0	0	0	0	0	0	0	0	0	0	0	0	0	0	0	0	0		0	0	0	0	0	0	0	0	0	0	0	0	0	0	0
k__Bacteria;p__FBP	0	0	0	0	0	0	0	0	0	0	0		0	0	0	0	0	0	0	0	0	0	0	0	0	0	0	0	0	0	0	0		0	0	0	0	0	0	0	0	0	0	0	0	0	0	0
k__Bacteria;p__Elusimicrobia	0	0	0	0	0	0.0002	0	0	0	0	0		0	0	0	0	0	0	0	0	0	0	0	0	0	0	0	0	0	0	0	0		0	0	0	0.0002	0	0	0	0	0	0	0	0	0	0	0
k__Bacteria;p__WS2	0	0	0	0	0	0	0	0	0	0	0		0	0	0	0	0	0	0	0	0	0	0	0	0	0	0	0	0	0	0	0		0	0	0	0	0	0	0	0	0	0	0	0	0	0	0
k__Bacteria;p__Fibrobacteres	0	0	0	0	0	0	0	0	0	0	0		0	0	0	0	0	0	0	0	0.0004	0	0	0	0	0	0	0	0	0	0	0		0	0	0	0	0	0	0	0	0	0	0	0	0	0	0
k__Bacteria;p__BRC1	0	0	0	0	0	0	0	0	0	0	0		0	0	0	0	0	0	0	0	0	0	0	0	0	0	0	0	0	0	0	0		0	0	0	0	0	0	0	0	0	0	0	0	0	0	0
k__Bacteria;p__TM6	0	0	0	0	0	0	0	0	0	0	0		0	0	0	0	0	0	0	0	0	0	0	0	0	0	0	0	0	0	0	0		0	0	0	0	0	0	0	0	0	0	0	0	0	0	0
k__Bacteria;p__Nitrospirae	0	0	0	0	0	0	0	0	0	0	0		0	0	0	0	0	0	0	0	0	0	0	0	0	0	0	0	0	0	0	0		0	0	0	0	0	0	0	0	0	0	0	0	0	0	0
k__Bacteria;p__WS1	0	0	0	0	0	0	0	0	0	0	0		0	0	0	0	0	0	0	0	0	0	0	0	0	0	0	0	0	0	0	0		0	0	0	0	0	0	0	0	0	0	0	0	0	0	0
k__Bacteria;p__NKB19	0	0	0	0	0	0	0	0	0	0	0		0	0	0	0	0	0	0	0	0	0	0	0	0	0	0	0	0	0	0	0		0	0	0	0	0	0	0	0	0	0	0	0	0	0	0
k__Bacteria;p__Hyd24-12	0	0	0	0	0	0	0	0	0	0	0		0	0	0	0	0	0	0	0	0	0	0	0	0	0	0	0	0	0	0	0		0	0	0	0	0	0	0	0	0	0	0	0	0	0	0
k__Archaea;p__Crenarchaeota	0	0	0	0	0	0	0	0	0	0	0		0	0	0	0	0	0	0	0	0	0	0	0	0	0	0	0	0	0	0	0		0	0	0	0	0	0	0	0	0	0	0	0	0	0	0
k__Bacteria;p__FCPU426	0	0	0	0	0	0	0	0	0	0	0		0	0	0	0	0	0	0	0	0	0	0	0	0	0	0	0	0	0	0	0		0	0	0	0	0	0	0	0	0	0	0	0	0	0	0
k__Bacteria;p__GN04	0	0	0	0	0	0	0	0	0	0	0		0	0	0	0	0	0	0	0	0	0	0	0	0	0	0	0	0	0	0	0		0	0	0	0	0	0	0	0	0	0	0	0	0	0	0
[truncated: 248 more columns]

## Sheet: Sheet1
Astr_H1.6N1_SNWR_Oct2008_1	Astr_H6N1_SNWR_Nov2008_5	Astr_H6N1_SNWR_Nov2008_6	Astr_H6N1_SNWR_Oct2008_1	Astr_H6N1_SNWR_Oct2008_2	Astr_H6N1_SNWR_Oct2008_3	Astr_H6N1_SNWR_Oct2008_4	Balb_H11N2_GIWA_Dec2012_1	Balb_H4N8_SNWR_Oct2008_1	Unkn_H2N3_UCD_Aug2008_1	Unkn_H5N3_UCD_Aug2008_1	Aalb_H1N1_CR_Nov2008_1	Aalb_H6N1_CR_Nov2008_1	Aalb_H6N1_CR_Nov2008_2	Aalb_H6N1_CR_Oct2008_1
0.2162	0.0202	0.3838	0.613	0.3784	0.2884	0.1542	0.213	0.6922	0.0512	0.6982	0.2802	0.2092	0.6718	0.0444
0.0752	0.2966	0.1744	0.072	0.3128	0.3552	0.829	0.3294	0.0786	0.6692	0.1836	0.4286	0.0736	0.0674	0.6736
0.1166	0.6704	0.116	0.0774	0.196	0.19	0.002	0.3744	0.0148	0.0042	0.0048	0.1196	0.2364	0.138	0.1168
0.181	0.006	0.202	0.2346	0.0888	0.1224	0.0064	0.0098	0.0056	0.2706	0.093	0.0548	0.4756	0.0616	0.01
0.0074	0.0006	0.0212	0.0014	0.011	0.009	0.0076	0.0022	0.1372	0.0022	0.002	0.0804	0.0016	0.0038	0.0334
0.3978	0.0042	0.085	0.0002	0.0008	0.0058	0.0004	0.0056	0	0.0016	0.0002	0.0284	0.0026	0.0006	0.0066
0.0058	0.0016	0.0146	0.001	0.001	0.0182	0.0002	0.003	0.0712	0.0008	0.0178	0.0076	0.0008	0.0024	0.0036
0	0.0004	0.003	0.0004	0.0112	0.011	0.0002	0.0626	0.0004	0.0002	0.0004	0.0004	0.0002	0.0544	0.1116
0	0	0.0016	0.0002	0.0004	0.001	0	0	0	0	0.0004	0.0002	0.0002	0	0.0004
0	0.0004	0	0.0002	0	0.0002	0	0.0578	0.0002	0.0002	0	0.0002	0	0.0526	0.11
0	0	0	0	0	0	0	0	0	0	0	0	0	0	0
0	0	0.001	0	0.0018	0.0004	0	0	0	0	0	0	0	0.0002	0.001
0	0	0	0	0.0028	0	0	0	0	0	0	0	0	0	0
0	0	0.0004	0	0.006	0.0094	0	0.0004	0	0	0	0	0	0	0
0	0	0	0	0	0	0.0002	0	0	0	0	0	0	0.0002	0
0	0	0	0	0	0	0	0.0044	0	0	0	0	0	0	0
0	0	0	0	0.0002	0	0	0	0.0002	0	0	0	0	0.0002	0
0	0	0	0	0	0	0	0	0	0	0	0	0	0	0.0002
0	0	0	0	0	0	0	0	0	0	0	0	0	0.0008	0
0	0	0	0	0	0	0	0	0	0	0	0	0	0	0
0	0	0	0	0	0	0	0	0	0	0	0	0	0	0
0	0	0	0	0	0	0	0	0	0	0	0	0	0	0
0	0	0	0	0	0	0	0	0	0	0	0	0	0	0
0	0	0	0	0	0	0	0	0	0	0	0	0	0	0
0	0	0	0	0	0	0	0	0	0	0	0	0	0	0
0	0	0	0	0	0	0	0	0	0	0	0	0	0.0004	0
0	0	0	0	0	0	0	0	0	0	0	0	0	0	0
0	0	0	0	0	0	0	0	0	0	0	0	0	0	0
0	0	0	0	0	0	0	0	0	0	0	0	0	0	0
0	0	0	0	0	0	0	0	0	0	0	0	0	0	0
0	0	0	0	0	0	0	0	0	0	0	0	0	0	0
0	0	0	0	0	0	0	0	0	0	0	0	0	0	0
0	0	0	0	0	0	0	0	0	0	0	0	0	0	0
0	0	0	0	0	0	0	0	0	0	0	0	0	0	0
0	0	0	0	0	0	0	0	0	0	0	0	0	0	0
0	0	0	0	0	0	0	0	0	0	0	0	0	0	0
0	0	0	0	0	0	0	0	0	0	0	0	0	0	0
0	0	0	0	0	0	0	0	0	0	0	0	0	0	0
0	0	0	0	0	0	0	0	0	0	0	0	0	0	0
0	0	0	0	0	0	0	0	0	0	0	0	0	0	0
0	0	0	0	0	0	0	0	0	0	0	0	0	0	0
