# Supplementary material for: The Cloacal Microbiome of Five Wild Duck Species Varies by Species and Influenza A Virus Infection Status
Source: mSphere. 2018 Oct 24;3(5):e00382-18. doi: 10.1128/mSphere.00382-18 (PMC6200988; doi:10.1128/mSphere.00382-18)
Supplement: TABLE S2 [file sph005182671st2.xlsx]

## Sheet: summary
	IAV-	IAV+		Chao1		Observed OTUs		PD
All Ducks	123	168		0.001		0.016		0.037
A. acuta	20	11		0.862	0.8	0.462		0.306
A. americana	10	15		0.707		0.498		0.936
A. carolinensis	10	9		0.002		0.002		0.053
A. clypeata	28	28		0.578		0.45		0.542
A. platyrhynchos	55	105		0.005		0.003		0.015

## Sheet: detailed
	Group1	Group2	Group1 mean	Group1 std	Group2 mean	Group2 std	t stat	p-value
CHAO
All Ducks	Neg	Pos	650.541	174.289	578.471	191.307	3.28381	0.001
A. acuta	Neg	Pos	608.807	211.196	623.16	198.345	-0.178888	0.862
A. americana	Neg	Pos	652.671	142.742	685.79	217.076	-0.40772	0.707
A. carolinensis	Neg	Pos	602.265	102.452	435.581	65.5261	3.94706	0.002
A. clypeata	Neg	Pos	672.537	241.606	635.671	256.016	0.544168	0.578
A. platyrhynchos	Neg	Pos	652.524	157.014	560.536	190.754	3.05317	0.005
OBS
All Ducks	Neg	Pos	277.209	98.4866	245.695	110.431	2.50735	0.016
A. acuta	Neg	Pos	274.15	132.956	236.064	100.951	0.800701	0.462
A. americana	Neg	Pos	270.49	69.4343	304.36	129.954	-0.724582	0.498
A. carolinensis	Neg	Pos	277.62	64.2154	180.544	41.0708	3.66751	0.002
A. clypeata	Neg	Pos	259.143	128.722	285.964	130.219	-0.76115	0.45
A. platyrhynchos	Neg	Pos	288.255	70.6354	233.267	101.491	3.56607	0.003
PD
All Ducks	Neg	Pos	32.6376	8.55946	30.3241	9.69296	2.10477	0.037
A. acuta	Neg	Pos	33.2104	12.1455	28.5681	10.1763	1.04145	0.306
A. americana	Neg	Pos	34.7128	7.567	34.3944	11.6052	0.0734497	0.936
A. carolinensis	Neg	Pos	31.2443	7.0443	25.3777	4.79116	1.98578	0.053
A. clypeata	Neg	Pos	32.2182	11.0263	34.1203	11.3093	-0.625754	0.542
A. platyrhynchos	Neg	Pos	32.6551	5.5683	29.3512	8.99681	2.4699	0.015
