# Supplementary material for: The Cloacal Microbiome of Five Wild Duck Species Varies by Species and Influenza A Virus Infection Status
Source: mSphere. 2018 Oct 24;3(5):e00382-18. doi: 10.1128/mSphere.00382-18 (PMC6200988; doi:10.1128/mSphere.00382-18)
Supplement: TABLE S3 [file sph005182671st3.xlsx]

## Sheet: waterfowl.map.SMH_291
#SampleID	Nickname	HASubType	Season	Age	NASubType	HASubType_NASubType	Genus	Species	Influenza	Location	Season_SeasonYear	Feeding	Sex	Description
UCD.10.02494	Aacu_neg_CR_Oct2010_1	neg	FW	U	neg	neg_neg	Anas	Anasacuta	Neg	ConawayRanch,YoloCounty	FW_1011	dabbling	F	Neg_FW_1011_Anasacuta
UCD.10.02495	Aacu_neg_CR_Oct2010_2	neg	FW	U	neg	neg_neg	Anas	Anasacuta	Neg	ConawayRanch,YoloCounty	FW_1011	dabbling	M	Neg_FW_1011_Anasacuta
UCD.10.02498	Aacu_neg_CR_Oct2010_3	neg	FW	U	neg	neg_neg	Anas	Anasacuta	Neg	ConawayRanch,YoloCounty	FW_1011	dabbling	F	Neg_FW_1011_Anasacuta
UCD.10.02501	Aacu_neg_CR_Oct2010_4	neg	FW	U	neg	neg_neg	Anas	Anasacuta	Neg	ConawayRanch,YoloCounty	FW_1011	dabbling	F	Neg_FW_1011_Anasacuta
UCD.10.02505	Aacu_neg_CR_Oct2010_5	neg	FW	U	neg	neg_neg	Anas	Anasacuta	Neg	ConawayRanch,YoloCounty	FW_1011	dabbling	F	Neg_FW_1011_Anasacuta
UCD.10.02508	Aacu_neg_CR_Oct2010_6	neg	FW	U	neg	neg_neg	Anas	Anasacuta	Neg	ConawayRanch,YoloCounty	FW_1011	dabbling	F	Neg_FW_1011_Anasacuta
UCD.10.02513	Aacu_neg_CR_Oct2010_7	neg	FW	U	neg	neg_neg	Anas	Anasacuta	Neg	ConawayRanch,YoloCounty	FW_1011	dabbling	M	Neg_FW_1011_Anasacuta
UCD.10.02514	Aacu_neg_CR_Oct2010_8	neg	FW	U	neg	neg_neg	Anas	Anasacuta	Neg	ConawayRanch,YoloCounty	FW_1011	dabbling	F	Neg_FW_1011_Anasacuta
UCD.10.02523	Aacu_neg_CR_Oct2010_9	neg	FW	U	neg	neg_neg	Anas	Anasacuta	Neg	ConawayRanch,YoloCounty	FW_1011	dabbling	F	Neg_FW_1011_Anasacuta
UCD.10.02524	Aacu_neg_CR_Oct2010_0	neg	FW	U	neg	neg_neg	Anas	Anasacuta	Neg	ConawayRanch,YoloCounty	FW_1011	dabbling	M	Neg_FW_1011_Anasacuta
UCD.10.04563	Aacu_neg_SNWR_Jan2011_1	neg	FW	U	neg	neg_neg	Anas	Anasacuta	Neg	SacramentoNationalWildlifeRefuge,GlennCounty	FW_1011	dabbling	M	Neg_FW_1011_Anasacuta
UCD.10.04568	Aacu_neg_SNWR_Jan2011_2	neg	FW	U	neg	neg_neg	Anas	Anasacuta	Neg	SacramentoNationalWildlifeRefuge,GlennCounty	FW_1011	dabbling	M	Neg_FW_1011_Anasacuta
UCD.10.04569	Aacu_neg_SNWR_Jan2011_3	neg	FW	U	neg	neg_neg	Anas	Anasacuta	Neg	SacramentoNationalWildlifeRefuge,GlennCounty	FW_1011	dabbling	M	Neg_FW_1011_Anasacuta
UCD.11.00012	Aacu_neg_SNWR_Jan2011_4	neg	FW	U	neg	neg_neg	Anas	Anasacuta	Neg	SacramentoNationalWildlifeRefuge,GlennCounty	FW_1011	dabbling	M	Neg_FW_1011_Anasacuta
UCD.11.00015	Aacu_neg_SNWR_Jan2011_5	neg	FW	U	neg	neg_neg	Anas	Anasacuta	Neg	SacramentoNationalWildlifeRefuge,GlennCounty	FW_1011	dabbling	M	Neg_FW_1011_Anasacuta
UCD.11.00023	Aacu_neg_SNWR_Jan2011_6	neg	FW	U	neg	neg_neg	Anas	Anasacuta	Neg	SacramentoNationalWildlifeRefuge,GlennCounty	FW_1011	dabbling	M	Neg_FW_1011_Anasacuta
UCD.11.00027	Aacu_neg_SNWR_Jan2011_7	neg	FW	U	neg	neg_neg	Anas	Anasacuta	Neg	SacramentoNationalWildlifeRefuge,GlennCounty	FW_1011	dabbling	M	Neg_FW_1011_Anasacuta
UCD.11.00048	Aacu_neg_SNWR_Jan2011_8	neg	FW	U	neg	neg_neg	Anas	Anasacuta	Neg	SacramentoNationalWildlifeRefuge,GlennCounty	FW_1011	dabbling	M	Neg_FW_1011_Anasacuta
UCD.11.00049	Aacu_neg_SNWR_Jan2011_9	neg	FW	U	neg	neg_neg	Anas	Anasacuta	Neg	SacramentoNationalWildlifeRefuge,GlennCounty	FW_1011	dabbling	M	Neg_FW_1011_Anasacuta
UCD.11.00093	Aacu_neg_SNWR_Jan2011_0	neg	FW	U	neg	neg_neg	Anas	Anasacuta	Neg	SacramentoNationalWildlifeRefuge,GlennCounty	FW_1011	dabbling	M	Neg_FW_1011_Anasacuta
UCD.08.6495	Aacu_H6N1_CR_Nov2008_1	6	FW	U	1	6_1	Anas	Anasacuta	Pos	ConawayRanch,YoloCounty	FW_0809	dabbling	M	Pos_FW_0809_Anasacuta
UCD.08.6763	Aacu_H6N1_CR_Nov2008_2	6	FW	U	1	6_1	Anas	Anasacuta	Pos	ConawayRanch,YoloCounty	FW_0809	dabbling	M	Pos_FW_0809_Anasacuta
UCD.08.6791	Aacu_H11N2_CR_Nov2008_1	11	FW	H	2	11_2	Anas	Anasacuta	Pos	ConawayRanch,YoloCounty	FW_0809	dabbling	M	Pos_FW_0809_Anasacuta
UCD.08.8152	Aacu_H6N1_CR_Oct2008_1	6	FW	H	1	6_1	Anas	Anasacuta	Pos	ConawayRanch,YoloCounty	FW_0809	dabbling	F	Pos_FW_0809_Anasacuta
UCD.11.02789	Aacu_H9N2_GIWA_Oct2011_1	9	FW	U	2	9_2	Anas	Anasacuta	Pos	GrizzlyIslandWildlifeArea(GIWA),SolanoCounty	FW_1112	dabbling	M	Pos_FW_1112_Anasacuta
UCD.11.03100	Aacu_H9N2_GIWA_Dec2011_1	9	FW	U	2	9_2	Anas	Anasacuta	Pos	GrizzlyIslandWildlifeArea(GIWA),SolanoCounty	FW_1112	dabbling	M	Pos_FW_1112_Anasacuta
UCD.12.00183.V.D	Aacu_H1N1_GIWA_Jan2012_1	1	FW	U	1	1_1	Anas	Anasacuta	Pos	GrizzlyIslandWildlifeArea(GIWA),SolanoCounty	FW_1112	dabbling	M	Pos_FW_1112_Anasacuta
UCD.08.8470	Aacu_H6N1_SNWR_Oct2008_1	6	FW	H	1	6_1	Anas	Anasacuta	Pos	SacramentoNationalWildlifeRefuge,GlennCounty	FW_0809	dabbling	M	Pos_FW_0809_Anasacuta
UCD.08.8764	Aacu_H6N1_SNWR_Nov2008_1	6	FW	H	1	6_1	Anas	Anasacuta	Pos	SacramentoNationalWildlifeRefuge,GlennCounty	FW_0809	dabbling	F	Pos_FW_0809_Anasacuta
UCD.10.03452.CP	Aacu_H1N1_SNWR_Dec2010_1	1	FW	U	1	1_1	Anas	Anasacuta	Pos	SacramentoNationalWildlifeRefuge,GlennCounty	FW_1011	dabbling	F	Pos_FW_1011_Anasacuta
UCD.10.03466.V	Aacu_H1N3_SNWR_Dec2010_1	1	FW	U	3	1_3	Anas	Anasacuta	Pos	SacramentoNationalWildlifeRefuge,GlennCounty	FW_1011	dabbling	F	Pos_FW_1011_Anasacuta
WHC.JN.US07.1704	Aame_neg_SNWR_Jan2008_1	neg	FW	H	neg	neg_neg	Anas	Anasamericana	Neg	SacramentoNationalWildlifeRefuge,GlennCounty	FW_0708	dabbling	F	Neg_FW_0708_Anasamericana
WHC.JN.US07.1706	Aame_neg_SNWR_Jan2008_2	neg	FW	H	neg	neg_neg	Anas	Anasamericana	Neg	SacramentoNationalWildlifeRefuge,GlennCounty	FW_0708	dabbling	M	Neg_FW_0708_Anasamericana
WHC.JN.US07.1707	Aame_neg_SNWR_Jan2008_3	neg	FW	A	neg	neg_neg	Anas	Anasamericana	Neg	SacramentoNationalWildlifeRefuge,GlennCounty	FW_0708	dabbling	M	Neg_FW_0708_Anasamericana
WHC.JN.US07.1708	Aame_neg_SNWR_Jan2008_4	neg	FW	A	neg	neg_neg	Anas	Anasamericana	Neg	SacramentoNationalWildlifeRefuge,GlennCounty	FW_0708	dabbling	M	Neg_FW_0708_Anasamericana
WHC.JN.US07.1713	Aame_neg_SNWR_Jan2008_5	neg	FW	A	neg	neg_neg	Anas	Anasamericana	Neg	SacramentoNationalWildlifeRefuge,GlennCounty	FW_0708	dabbling	M	Neg_FW_0708_Anasamericana
WHC.JN.US07.1717	Aame_neg_SNWR_Jan2008_6	neg	FW	A	neg	neg_neg	Anas	Anasamericana	Neg	SacramentoNationalWildlifeRefuge,GlennCounty	FW_0708	dabbling	M	Neg_FW_0708_Anasamericana
WHC.JN.US07.1719	Aame_neg_SNWR_Jan2008_7	neg	FW	H	neg	neg_neg	Anas	Anasamericana	Neg	SacramentoNationalWildlifeRefuge,GlennCounty	FW_0708	dabbling	F	Neg_FW_0708_Anasamericana
WHC.JN.US07.1749	Aame_neg_SNWR_Jan2008_8	neg	FW	A	neg	neg_neg	Anas	Anasamericana	Neg	SacramentoNationalWildlifeRefuge,GlennCounty	FW_0708	dabbling	M	Neg_FW_0708_Anasamericana
WHC.JN.US07.1758	Aame_neg_SNWR_Jan2008_9	neg	FW	A	neg	neg_neg	Anas	Anasamericana	Neg	SacramentoNationalWildlifeRefuge,GlennCounty	FW_0708	dabbling	M	Neg_FW_0708_Anasamericana
WHC.JN.US07.1763	Aame_neg_SNWR_Jan2008_0	neg	FW	A	neg	neg_neg	Anas	Anasamericana	Neg	SacramentoNationalWildlifeRefuge,GlennCounty	FW_0708	dabbling	F	Neg_FW_0708_Anasamericana
UCD.12.03741.VA	Aame_H6N1_GIWA_Oct2012_1	6	FW	U	1	6_1	Anas	Anasamericana	Pos	GrizzlyIslandWildlifeArea(GIWA),SolanoCounty	FW_1213	dabbling	F	Pos_FW_1213_Anasamericana
UCD.08.8352	Aame_H12N5_SNWR_Oct2008_1	12	FW	H	5	12_5	Anas	Anasamericana	Pos	SacramentoNationalWildlifeRefuge,GlennCounty	FW_0809	dabbling	M	Pos_FW_0809_Anasamericana
UCD.08.8363	Aame_H6N1_SNWR_Oct2008_1	6	FW	H	1	6_1	Anas	Anasamericana	Pos	SacramentoNationalWildlifeRefuge,GlennCounty	FW_0809	dabbling	M	Pos_FW_0809_Anasamericana
UCD.08.8529	Aame_H6N1_SNWR_Oct2008_2	6	FW	H	1	6_1	Anas	Anasamericana	Pos	SacramentoNationalWildlifeRefuge,GlennCounty	FW_0809	dabbling	M	Pos_FW_0809_Anasamericana
UCD.08.8547	Aame_H6N1_SNWR_Oct2008_3	6	FW	H	1	6_1	Anas	Anasamericana	Pos	SacramentoNationalWildlifeRefuge,GlennCounty	FW_0809	dabbling	F	Pos_FW_0809_Anasamericana
UCD.08.8658	Aame_H6N1_SNWR_Oct2008_4	6	FW	H	1	6_1	Anas	Anasamericana	Pos	SacramentoNationalWildlifeRefuge,GlennCounty	FW_0809	dabbling	M	Pos_FW_0809_Anasamericana
UCD.08.8670	Aame_H6N1_SNWR_Oct2008_5	6	FW	H	1	6_1	Anas	Anasamericana	Pos	SacramentoNationalWildlifeRefuge,GlennCounty	FW_0809	dabbling	U	Pos_FW_0809_Anasamericana
UCD.08.8763	Aame_H6N1_SNWR_Nov2008_1	6	FW	H	1	6_1	Anas	Anasamericana	Pos	SacramentoNationalWildlifeRefuge,GlennCounty	FW_0809	dabbling	F	Pos_FW_0809_Anasamericana
UCD.08.8910	Aame_H6N1_SNWR_Nov2008_2	6	FW	H	1	6_1	Anas	Anasamericana	Pos	SacramentoNationalWildlifeRefuge,GlennCounty	FW_0809	dabbling	M	Pos_FW_0809_Anasamericana
UCD.08.9044	Aame_H6N1_SNWR_Nov2008_3	6	FW	H	1	6_1	Anas	Anasamericana	Pos	SacramentoNationalWildlifeRefuge,GlennCounty	FW_0809	dabbling	F	Pos_FW_0809_Anasamericana
UCD.09.06712	Aame_H6N1.2_SNWR_Oct2009_1	6	FW	U	1.2	6_1.2	Anas	Anasamericana	Pos	SacramentoNationalWildlifeRefuge,GlennCounty	FW_0910	dabbling	F	Pos_FW_0910_Anasamericana
UCD.10.02423.V	Aame_H6N1_SNWR_Oct2010_1	6	FW	U	1	6_1	Anas	Anasamericana	Pos	SacramentoNationalWildlifeRefuge,GlennCounty	FW_1011	dabbling	M	Pos_FW_1011_Anasamericana
UCD.10.02997.V	Aame_H6N1_SNWR_Nov2010_1	6	FW	U	1	6_1	Anas	Anasamericana	Pos	SacramentoNationalWildlifeRefuge,GlennCounty	FW_1011	dabbling	F	Pos_FW_1011_Anasamericana
UCD.10.03179.V	Aame_H5.6N1_SNWR_Nov2010_1	5.6	FW	U	1	5.6_1	Anas	Anasamericana	Pos	SacramentoNationalWildlifeRefuge,GlennCounty	FW_1011	dabbling	F	Pos_FW_1011_Anasamericana
UCD.10.03180.CP	Aame_H5N2_SNWR_Nov2010_1	5	FW	U	2	5_2	Anas	Anasamericana	Pos	SacramentoNationalWildlifeRefuge,GlennCounty	FW_1011	dabbling	M	Pos_FW_1011_Anasamericana
UCD.10.02491	Acar_neg_CR_Oct2010_1	neg	FW	U	neg	neg_neg	Anas	Anascarolinensis	Neg	ConawayRanch,YoloCounty	FW_1011	dabbling	F	Neg_FW_1011_Anascarolinensis
UCD.10.02497	Acar_neg_CR_Oct2010_2	neg	FW	U	neg	neg_neg	Anas	Anascarolinensis	Neg	ConawayRanch,YoloCounty	FW_1011	dabbling	F	Neg_FW_1011_Anascarolinensis
UCD.10.02499	Acar_neg_CR_Oct2010_3	neg	FW	U	neg	neg_neg	Anas	Anascarolinensis	Neg	ConawayRanch,YoloCounty	FW_1011	dabbling	F	Neg_FW_1011_Anascarolinensis
UCD.10.02500	Acar_neg_CR_Oct2010_4	neg	FW	U	neg	neg_neg	Anas	Anascarolinensis	Neg	ConawayRanch,YoloCounty	FW_1011	dabbling	F	Neg_FW_1011_Anascarolinensis
UCD.10.02502	Acar_neg_CR_Oct2010_5	neg	FW	U	neg	neg_neg	Anas	Anascarolinensis	Neg	ConawayRanch,YoloCounty	FW_1011	dabbling	U	Neg_FW_1011_Anascarolinensis
UCD.10.02503	Acar_neg_CR_Oct2010_6	neg	FW	U	neg	neg_neg	Anas	Anascarolinensis	Neg	ConawayRanch,YoloCounty	FW_1011	dabbling	U	Neg_FW_1011_Anascarolinensis
UCD.10.02509	Acar_neg_CR_Oct2010_7	neg	FW	U	neg	neg_neg	Anas	Anascarolinensis	Neg	ConawayRanch,YoloCounty	FW_1011	dabbling	M	Neg_FW_1011_Anascarolinensis
UCD.10.02510	Acar_neg_CR_Oct2010_8	neg	FW	U	neg	neg_neg	Anas	Anascarolinensis	Neg	ConawayRanch,YoloCounty	FW_1011	dabbling	U	Neg_FW_1011_Anascarolinensis
UCD.10.02511	Acar_neg_CR_Oct2010_9	neg	FW	U	neg	neg_neg	Anas	Anascarolinensis	Neg	ConawayRanch,YoloCounty	FW_1011	dabbling	U	Neg_FW_1011_Anascarolinensis
UCD.10.02551	Acar_neg_CR_Oct2010_0	neg	FW	U	neg	neg_neg	Anas	Anascarolinensis	Neg	ConawayRanch,YoloCounty	FW_1011	dabbling	M	Neg_FW_1011_Anascarolinensis
UCD.08.10197	Acar_H10N7_CR_Dec2008_1	10	FW	U	7	10_7	Anas	Anascarolinensis	Pos	ConawayRanch,YoloCounty	FW_0809	dabbling	M	Pos_FW_0809_Anascarolinensis
UCD.08.6990	Acar_H6N1_CR_Nov2008_1	6	FW	U	1	6_1	Anas	Anascarolinensis	Pos	ConawayRanch,YoloCounty	FW_0809	dabbling	M	Pos_FW_0809_Anascarolinensis
UCD.08.7972	Acar_H6N2_CR_Oct2008_1	6	FW	H	2	6_2	Anas	Anascarolinensis	Pos	ConawayRanch,YoloCounty	FW_0809	dabbling	F	Pos_FW_0809_Anascarolinensis
UCD.11.02940.B	Acar_H1N1_GIWA_Dec2011_1	1	FW	U	1	1_1	Anas	Anascarolinensis	Pos	GrizzlyIslandWildlifeArea(GIWA),SolanoCounty	FW_1112	dabbling	M	Pos_FW_1112_Anascarolinensis
UCD.12.00096.V.D	Acar_H1N1.7_GIWA_Jan2012_1	1	FW	U	1.7	1_1.7	Anas	Anascarolinensis	Pos	GrizzlyIslandWildlifeArea(GIWA),SolanoCounty	FW_1112	dabbling	F	Pos_FW_1112_Anascarolinensis
UCD.12.00123.V.C	Acar_H1N1.7_GIWA_Jan2012_2	1	FW	U	1.7	1_1.7	Anas	Anascarolinensis	Pos	GrizzlyIslandWildlifeArea(GIWA),SolanoCounty	FW_1112	dabbling	F	Pos_FW_1112_Anascarolinensis
UCD.12.03722.VA	Acar_H6N2_GIWA_Oct2012_1	6	FW	U	2	6_2	Anas	Anascarolinensis	Pos	GrizzlyIslandWildlifeArea(GIWA),SolanoCounty	FW_1213	dabbling	F	Pos_FW_1213_Anascarolinensis
UCD.12.03722V	Acar_H6N2_GIWA_Oct2012_2	6	FW	U	2	6_2	Anas	Anascarolinensis	Pos	GrizzlyIslandWildlifeArea(GIWA),SolanoCounty	FW_1213	dabbling	F	Pos_FW_1213_Anascarolinensis
UCD.13.00514.VA	Acar_H11Nunk_GIWA_Jan2013_1	11	FW	A	unk	11_unk	Anas	Anascarolinensis	Pos	GrizzlyIslandWildlifeArea(GIWA),SolanoCounty	FW_1213	dabbling	F	Pos_FW_1213_Anascarolinensis
UCD.10.00206	Acly_neg_SNWR_Jan2010_1	neg	FW	U	neg	neg_neg	Anas	Anasclypeata	Neg	SacramentoNationalWildlifeRefuge,GlennCounty	FW_0910	filter	M	Neg_FW_0910_Anasclypeata
UCD.10.00219	Acly_neg_SNWR_Jan2010_2	neg	FW	U	neg	neg_neg	Anas	Anasclypeata	Neg	SacramentoNationalWildlifeRefuge,GlennCounty	FW_0910	filter	F	Neg_FW_0910_Anasclypeata
UCD.10.00244	Acly_neg_SNWR_Jan2010_3	neg	FW	U	neg	neg_neg	Anas	Anasclypeata	Neg	SacramentoNationalWildlifeRefuge,GlennCounty	FW_0910	filter	M	Neg_FW_0910_Anasclypeata
UCD.10.00246	Acly_neg_SNWR_Jan2010_4	neg	FW	U	neg	neg_neg	Anas	Anasclypeata	Neg	SacramentoNationalWildlifeRefuge,GlennCounty	FW_0910	filter	F	Neg_FW_0910_Anasclypeata
UCD.10.00247	Acly_neg_SNWR_Jan2010_5	neg	FW	U	neg	neg_neg	Anas	Anasclypeata	Neg	SacramentoNationalWildlifeRefuge,GlennCounty	FW_0910	filter	M	Neg_FW_0910_Anasclypeata
UCD.10.00252	Acly_neg_SNWR_Jan2010_6	neg	FW	U	neg	neg_neg	Anas	Anasclypeata	Neg	SacramentoNationalWildlifeRefuge,GlennCounty	FW_0910	filter	M	Neg_FW_0910_Anasclypeata
UCD.10.00255	Acly_neg_SNWR_Jan2010_7	neg	FW	U	neg	neg_neg	Anas	Anasclypeata	Neg	SacramentoNationalWildlifeRefuge,GlennCounty	FW_0910	filter	M	Neg_FW_0910_Anasclypeata
UCD.10.00256	Acly_neg_SNWR_Jan2010_8	neg	FW	U	neg	neg_neg	Anas	Anasclypeata	Neg	SacramentoNationalWildlifeRefuge,GlennCounty	FW_0910	filter	M	Neg_FW_0910_Anasclypeata
UCD.10.00266	Acly_neg_SNWR_Jan2010_9	neg	FW	U	neg	neg_neg	Anas	Anasclypeata	Neg	SacramentoNationalWildlifeRefuge,GlennCounty	FW_0910	filter	M	Neg_FW_0910_Anasclypeata
UCD.11.00007	Acly_neg_SNWR_Jan2011_1	neg	FW	U	neg	neg_neg	Anas	Anasclypeata	Neg	SacramentoNationalWildlifeRefuge,GlennCounty	FW_1011	filter	M	Neg_FW_1011_Anasclypeata
UCD.11.00008	Acly_neg_SNWR_Jan2011_2	neg	FW	U	neg	neg_neg	Anas	Anasclypeata	Neg	SacramentoNationalWildlifeRefuge,GlennCounty	FW_1011	filter	M	Neg_FW_1011_Anasclypeata
UCD.11.00009	Acly_neg_SNWR_Jan2011_3	neg	FW	U	neg	neg_neg	Anas	Anasclypeata	Neg	SacramentoNationalWildlifeRefuge,GlennCounty	FW_1011	filter	M	Neg_FW_1011_Anasclypeata
UCD.11.00019	Acly_neg_SNWR_Jan2011_4	neg	FW	U	neg	neg_neg	Anas	Anasclypeata	Neg	SacramentoNationalWildlifeRefuge,GlennCounty	FW_1011	filter	M	Neg_FW_1011_Anasclypeata
UCD.11.00020	Acly_neg_SNWR_Jan2011_5	neg	FW	U	neg	neg_neg	Anas	Anasclypeata	Neg	SacramentoNationalWildlifeRefuge,GlennCounty	FW_1011	filter	M	Neg_FW_1011_Anasclypeata
UCD.11.00021	Acly_neg_SNWR_Jan2011_6	neg	FW	U	neg	neg_neg	Anas	Anasclypeata	Neg	SacramentoNationalWildlifeRefuge,GlennCounty	FW_1011	filter	M	Neg_FW_1011_Anasclypeata
UCD.11.00046	Acly_neg_SNWR_Jan2011_7	neg	FW	U	neg	neg_neg	Anas	Anasclypeata	Neg	SacramentoNationalWildlifeRefuge,GlennCounty	FW_1011	filter	M	Neg_FW_1011_Anasclypeata
UCD.11.00047	Acly_neg_SNWR_Jan2011_8	neg	FW	U	neg	neg_neg	Anas	Anasclypeata	Neg	SacramentoNationalWildlifeRefuge,GlennCounty	FW_1011	filter	M	Neg_FW_1011_Anasclypeata
UCD.11.00050	Acly_neg_SNWR_Jan2011_9	neg	FW	U	neg	neg_neg	Anas	Anasclypeata	Neg	SacramentoNationalWildlifeRefuge,GlennCounty	FW_1011	filter	M	Neg_FW_1011_Anasclypeata
UCD.11.00057	Acly_neg_SNWR_Jan2011_0	neg	FW	U	neg	neg_neg	Anas	Anasclypeata	Neg	SacramentoNationalWildlifeRefuge,GlennCounty	FW_1011	filter	M	Neg_FW_1011_Anasclypeata
WHC.JN.US07.1649	Acly_neg_SNWR_Jan2008_1	neg	FW	H	neg	neg_neg	Anas	Anasclypeata	Neg	SacramentoNationalWildlifeRefuge,GlennCounty	FW_0708	filter	M	Neg_FW_0708_Anasclypeata
WHC.JN.US07.1658	Acly_neg_SNWR_Jan2008_2	neg	FW	A	neg	neg_neg	Anas	Anasclypeata	Neg	SacramentoNationalWildlifeRefuge,GlennCounty	FW_0708	filter	M	Neg_FW_0708_Anasclypeata
WHC.JN.US07.1659	Acly_neg_SNWR_Jan2008_3	neg	FW	A	neg	neg_neg	Anas	Anasclypeata	Neg	SacramentoNationalWildlifeRefuge,GlennCounty	FW_0708	filter	M	Neg_FW_0708_Anasclypeata
WHC.JN.US07.1668	Acly_neg_SNWR_Jan2008_4	neg	FW	H	neg	neg_neg	Anas	Anasclypeata	Neg	SacramentoNationalWildlifeRefuge,GlennCounty	FW_0708	filter	F	Neg_FW_0708_Anasclypeata
WHC.JN.US07.1678	Acly_neg_SNWR_Jan2008_5	neg	FW	A	neg	neg_neg	Anas	Anasclypeata	Neg	SacramentoNationalWildlifeRefuge,GlennCounty	FW_0708	filter	M	Neg_FW_0708_Anasclypeata
WHC.JN.US07.1686	Acly_neg_SNWR_Jan2008_6	neg	FW	A	neg	neg_neg	Anas	Anasclypeata	Neg	SacramentoNationalWildlifeRefuge,GlennCounty	FW_0708	filter	M	Neg_FW_0708_Anasclypeata
WHC.JN.US07.1691	Acly_neg_SNWR_Jan2008_7	neg	FW	H	neg	neg_neg	Anas	Anasclypeata	Neg	SacramentoNationalWildlifeRefuge,GlennCounty	FW_0708	filter	M	Neg_FW_0708_Anasclypeata
WHC.JN.US07.1699	Acly_neg_SNWR_Jan2008_8	neg	FW	A	neg	neg_neg	Anas	Anasclypeata	Neg	SacramentoNationalWildlifeRefuge,GlennCounty	FW_0708	filter	M	Neg_FW_0708_Anasclypeata
WHC.JN.US07.1745	Acly_neg_SNWR_Jan2008_9	neg	FW	A	neg	neg_neg	Anas	Anasclypeata	Neg	SacramentoNationalWildlifeRefuge,GlennCounty	FW_0708	filter	M	Neg_FW_0708_Anasclypeata
UCD.11.02696.V	Acly_H14N2_GIWA_Oct2011_1	14	FW	U	2	14_2	Anas	Anasclypeata	Pos	GrizzlyIslandWildlifeArea(GIWA),SolanoCounty	FW_1112	filter	M	Pos_FW_1112_Anasclypeata
UCD.11.02810	Acly_H11N2_GIWA_Oct2011_1	11	FW	U	2	11_2	Anas	Anasclypeata	Pos	GrizzlyIslandWildlifeArea(GIWA),SolanoCounty	FW_1112	filter	M	Pos_FW_1112_Anasclypeata
UCD.11.02815	Acly_H5N2_GIWA_Oct2011_1	5	FW	U	2	5_2	Anas	Anasclypeata	Pos	GrizzlyIslandWildlifeArea(GIWA),SolanoCounty	FW_1112	filter	F	Pos_FW_1112_Anasclypeata
UCD.12.00138.V.D	Acly_H1N1.7_GIWA_Jan2012_1	1	FW	U	1.7	1_1.7	Anas	Anasclypeata	Pos	GrizzlyIslandWildlifeArea(GIWA),SolanoCounty	FW_1112	filter	F	Pos_FW_1112_Anasclypeata
UCD.12.03887.VB	Acly_H11N9_GIWA_Oct2011_1	11	FW	U	9	11_9	Anas	Anasclypeata	Pos	GrizzlyIslandWildlifeArea(GIWA),SolanoCounty	FW_1112	filter	F	Pos_FW_1112_Anasclypeata
UCD.08.10024	Acly_H4N4_SNWR_Dec2008_1	4	FW	H	4	4_4	Anas	Anasclypeata	Pos	SacramentoNationalWildlifeRefuge,GlennCounty	FW_0809	filter	F	Pos_FW_0809_Anasclypeata
UCD.08.8355	Acly_H6N1_SNWR_Oct2008_1	6	FW	H	1	6_1	Anas	Anasclypeata	Pos	SacramentoNationalWildlifeRefuge,GlennCounty	FW_0809	filter	M	Pos_FW_0809_Anasclypeata
UCD.08.8528	Acly_H6N1_SNWR_Oct2008_2	6	FW	H	1	6_1	Anas	Anasclypeata	Pos	SacramentoNationalWildlifeRefuge,GlennCounty	FW_0809	filter	F	Pos_FW_0809_Anasclypeata
UCD.08.8536	Acly_H6N1_SNWR_Oct2008_3	6	FW	H	1	6_1	Anas	Anasclypeata	Pos	SacramentoNationalWildlifeRefuge,GlennCounty	FW_0809	filter	M	Pos_FW_0809_Anasclypeata
UCD.08.8629	Acly_H6N1_SNWR_Oct2008_4	6	FW	H	1	6_1	Anas	Anasclypeata	Pos	SacramentoNationalWildlifeRefuge,GlennCounty	FW_0809	filter	M	Pos_FW_0809_Anasclypeata
UCD.08.8673	Acly_H6N1_SNWR_Oct2008_5	6	FW	H	1	6_1	Anas	Anasclypeata	Pos	SacramentoNationalWildlifeRefuge,GlennCounty	FW_0809	filter	F	Pos_FW_0809_Anasclypeata
UCD.08.8675	Acly_H11N9_SNWR_Oct2008_1	11	FW	H	9	11_9	Anas	Anasclypeata	Pos	SacramentoNationalWildlifeRefuge,GlennCounty	FW_0809	filter	F	Pos_FW_0809_Anasclypeata
UCD.08.8855	Acly_H5N2_SNWR_Nov2008_1	5	FW	H	2	5_2	Anas	Anasclypeata	Pos	SacramentoNationalWildlifeRefuge,GlennCounty	FW_0809	filter	U	Pos_FW_0809_Anasclypeata
UCD.08.9017	Acly_H11N2_SNWR_Nov2008_1	11	FW	H	2	11_2	Anas	Anasclypeata	Pos	SacramentoNationalWildlifeRefuge,GlennCounty	FW_0809	filter	M	Pos_FW_0809_Anasclypeata
UCD.08.9079	Acly_H4N4_SNWR_Nov2008_1	4	FW	A	4	4_4	Anas	Anasclypeata	Pos	SacramentoNationalWildlifeRefuge,GlennCounty	FW_0809	filter	M	Pos_FW_0809_Anasclypeata
UCD.08.9140	Acly_H1N9_SNWR_Nov2008_1	1	FW	A	9	1_9	Anas	Anasclypeata	Pos	SacramentoNationalWildlifeRefuge,GlennCounty	FW_0809	filter	F	Pos_FW_0809_Anasclypeata
UCD.08.9228	Acly_H4N6_SNWR_Nov2008_2	4	FW	A	6	4_6	Anas	Anasclypeata	Pos	SacramentoNationalWildlifeRefuge,GlennCounty	FW_0809	filter	M	Pos_FW_0809_Anasclypeata
UCD.08.9235	Acly_H10N8_SNWR_Nov2008_1	10	FW	A	8	10_8	Anas	Anasclypeata	Pos	SacramentoNationalWildlifeRefuge,GlennCounty	FW_0809	filter	M	Pos_FW_0809_Anasclypeata
UCD.08.9267	Acly_H4N6_SNWR_Nov2008_3	4	FW	A	6	4_6	Anas	Anasclypeata	Pos	SacramentoNationalWildlifeRefuge,GlennCounty	FW_0809	filter	F	Pos_FW_0809_Anasclypeata
UCD.08.9680	Acly_H6N2_SNWR_Dec2008_1	6	FW	H	2	6_2	Anas	Anasclypeata	Pos	SacramentoNationalWildlifeRefuge,GlennCounty	FW_0809	filter	M	Pos_FW_0809_Anasclypeata
UCD.08.9710	Acly_H10N7_SNWR_Dec2008_1	10	FW	A	7	10_7	Anas	Anasclypeata	Pos	SacramentoNationalWildlifeRefuge,GlennCounty	FW_0809	filter	F	Pos_FW_0809_Anasclypeata
UCD.08.9781	Acly_H1N3_SNWR_Dec2008_1	1	FW	A	3	1_3	Anas	Anasclypeata	Pos	SacramentoNationalWildlifeRefuge,GlennCounty	FW_0809	filter	F	Pos_FW_0809_Anasclypeata
UCD.10.03183.V	Acly_H11N2_SNWR_Nov2010_1	11	FW	U	2	11_2	Anas	Anasclypeata	Pos	SacramentoNationalWildlifeRefuge,GlennCounty	FW_1011	filter	M	Pos_FW_1011_Anasclypeata
UCD.10.03185.CV	Acly_H4.5N3_SNWR_Nov2010_1	4.5	FW	U	3	4.5_3	Anas	Anasclypeata	Pos	SacramentoNationalWildlifeRefuge,GlennCounty	FW_1011	filter	F	Pos_FW_1011_Anasclypeata
UCD.10.03483.V	Acly_H12N5_SNWR_Dec2010_1	12	FW	U	5	12_5	Anas	Anasclypeata	Pos	SacramentoNationalWildlifeRefuge,GlennCounty	FW_1011	filter	F	Pos_FW_1011_Anasclypeata
UCD.10.03628.V	Acly_H10N3_SNWR_Jan2011_1	10	FW	U	3	10_3	Anas	Anasclypeata	Pos	SacramentoNationalWildlifeRefuge,GlennCounty	FW_1011	filter	M	Pos_FW_1011_Anasclypeata
UCD.10.03676.V	Acly_H8.1N2.7_SNWR_Dec2010_1	8.1	FW	U	2.7	8.1_2.7	Anas	Anasclypeata	Pos	SacramentoNationalWildlifeRefuge,GlennCounty	FW_1011	filter	M	Pos_FW_1011_Anasclypeata
UCD.10.04020.V	Acly_H4.1N3_SNWR_Jan2011_1	4.1	FW	U	3	4.1_3	Anas	Anasclypeata	Pos	SacramentoNationalWildlifeRefuge,GlennCounty	FW_1011	filter	M	Pos_FW_1011_Anasclypeata
UCD.10.01139.CP	Apla_neg_GIWA_Jul2010_1	neg	S	H	neg	neg_neg	Anas	Anasplatyrhynchos	Neg	GrizzlyIslandWildlifeArea(GIWA),SolanoCounty	S_10	dabbling	F	Neg_S_10_Anasplatyrhynchos
UCD.10.01140.CP	Apla_neg_GIWA_Jul2010_2	neg	S	H	neg	neg_neg	Anas	Anasplatyrhynchos	Neg	GrizzlyIslandWildlifeArea(GIWA),SolanoCounty	S_10	dabbling	M	Neg_S_10_Anasplatyrhynchos
UCD.10.01141.CP	Apla_neg_GIWA_Jul2010_3	neg	S	H	neg	neg_neg	Anas	Anasplatyrhynchos	Neg	GrizzlyIslandWildlifeArea(GIWA),SolanoCounty	S_10	dabbling	F	Neg_S_10_Anasplatyrhynchos
UCD.10.01142.CP	Apla_neg_GIWA_Jul2010_4	neg	S	H	neg	neg_neg	Anas	Anasplatyrhynchos	Neg	GrizzlyIslandWildlifeArea(GIWA),SolanoCounty	S_10	dabbling	F	Neg_S_10_Anasplatyrhynchos
UCD.10.01143.CP	Apla_neg_GIWA_Jul2010_5	neg	S	H	neg	neg_neg	Anas	Anasplatyrhynchos	Neg	GrizzlyIslandWildlifeArea(GIWA),SolanoCounty	S_10	dabbling	F	Neg_S_10_Anasplatyrhynchos
UCD.10.01144.CP	Apla_neg_GIWA_Jul2010_6	neg	S	H	neg	neg_neg	Anas	Anasplatyrhynchos	Neg	GrizzlyIslandWildlifeArea(GIWA),SolanoCounty	S_10	dabbling	F	Neg_S_10_Anasplatyrhynchos
UCD.10.01145.CP	Apla_neg_GIWA_Jul2010_7	neg	S	H	neg	neg_neg	Anas	Anasplatyrhynchos	Neg	GrizzlyIslandWildlifeArea(GIWA),SolanoCounty	S_10	dabbling	F	Neg_S_10_Anasplatyrhynchos
UCD.10.01146.CP	Apla_neg_GIWA_Jul2010_8	neg	S	H	neg	neg_neg	Anas	Anasplatyrhynchos	Neg	GrizzlyIslandWildlifeArea(GIWA),SolanoCounty	S_10	dabbling	M	Neg_S_10_Anasplatyrhynchos
UCD.10.01147.CP	Apla_neg_GIWA_Jul2010_9	neg	S	H	neg	neg_neg	Anas	Anasplatyrhynchos	Neg	GrizzlyIslandWildlifeArea(GIWA),SolanoCounty	S_10	dabbling	M	Neg_S_10_Anasplatyrhynchos
UCD.10.01148.CP	Apla_neg_GIWA_Jul2010_0	neg	S	H	neg	neg_neg	Anas	Anasplatyrhynchos	Neg	GrizzlyIslandWildlifeArea(GIWA),SolanoCounty	S_10	dabbling	F	Neg_S_10_Anasplatyrhynchos
UCD.11.02522	Apla_neg_GIWA_Aug2011_1	neg	S	H	neg	neg_neg	Anas	Anasplatyrhynchos	Neg	GrizzlyIslandWildlifeArea(GIWA),SolanoCounty	S_11	dabbling	F	Neg_S_11_Anasplatyrhynchos
UCD.11.02524	Apla_neg_GIWA_Aug2011_2	neg	S	H	neg	neg_neg	Anas	Anasplatyrhynchos	Neg	GrizzlyIslandWildlifeArea(GIWA),SolanoCounty	S_11	dabbling	M	Neg_S_11_Anasplatyrhynchos
UCD.11.02526	Apla_neg_GIWA_Aug2011_3	neg	S	H	neg	neg_neg	Anas	Anasplatyrhynchos	Neg	GrizzlyIslandWildlifeArea(GIWA),SolanoCounty	S_11	dabbling	M	Neg_S_11_Anasplatyrhynchos
UCD.11.02528	Apla_neg_GIWA_Aug2011_4	neg	S	H	neg	neg_neg	Anas	Anasplatyrhynchos	Neg	GrizzlyIslandWildlifeArea(GIWA),SolanoCounty	S_11	dabbling	F	Neg_S_11_Anasplatyrhynchos
UCD.11.02529	Apla_neg_GIWA_Aug2011_5	neg	S	H	neg	neg_neg	Anas	Anasplatyrhynchos	Neg	GrizzlyIslandWildlifeArea(GIWA),SolanoCounty	S_11	dabbling	M	Neg_S_11_Anasplatyrhynchos
UCD.11.02538	Apla_neg_GIWA_Aug2011_6	neg	S	H	neg	neg_neg	Anas	Anasplatyrhynchos	Neg	GrizzlyIslandWildlifeArea(GIWA),SolanoCounty	S_11	dabbling	F	Neg_S_11_Anasplatyrhynchos
UCD.11.02541	Apla_neg_GIWA_Aug2011_7	neg	S	H	neg	neg_neg	Anas	Anasplatyrhynchos	Neg	GrizzlyIslandWildlifeArea(GIWA),SolanoCounty	S_11	dabbling	M	Neg_S_11_Anasplatyrhynchos
UCD.11.02546	Apla_neg_GIWA_Aug2011_8	neg	S	H	neg	neg_neg	Anas	Anasplatyrhynchos	Neg	GrizzlyIslandWildlifeArea(GIWA),SolanoCounty	S_11	dabbling	F	Neg_S_11_Anasplatyrhynchos
UCD.12.02721.P	Apla_neg_GIWA_Jul2012_1	neg	S	H	neg	neg_neg	Anas	Anasplatyrhynchos	Neg	GrizzlyIslandWildlifeArea(GIWA),SolanoCounty	S_12	dabbling	F	Neg_S_12_Anasplatyrhynchos
UCD.12.02722.P	Apla_neg_GIWA_Jul2012_2	neg	S	H	neg	neg_neg	Anas	Anasplatyrhynchos	Neg	GrizzlyIslandWildlifeArea(GIWA),SolanoCounty	S_12	dabbling	M	Neg_S_12_Anasplatyrhynchos
UCD.12.02723.P	Apla_neg_GIWA_Jul2012_3	neg	S	H	neg	neg_neg	Anas	Anasplatyrhynchos	Neg	GrizzlyIslandWildlifeArea(GIWA),SolanoCounty	S_12	dabbling	U	Neg_S_12_Anasplatyrhynchos
UCD.12.02724.P	Apla_neg_GIWA_Jul2012_4	neg	S	H	neg	neg_neg	Anas	Anasplatyrhynchos	Neg	GrizzlyIslandWildlifeArea(GIWA),SolanoCounty	S_12	dabbling	M	Neg_S_12_Anasplatyrhynchos
UCD.12.02725.P	Apla_neg_GIWA_Jul2012_5	neg	S	H	neg	neg_neg	Anas	Anasplatyrhynchos	Neg	GrizzlyIslandWildlifeArea(GIWA),SolanoCounty	S_12	dabbling	M	Neg_S_12_Anasplatyrhynchos
UCD.12.02726.P	Apla_neg_GIWA_Jul2012_6	neg	S	H	neg	neg_neg	Anas	Anasplatyrhynchos	Neg	GrizzlyIslandWildlifeArea(GIWA),SolanoCounty	S_12	dabbling	F	Neg_S_12_Anasplatyrhynchos
UCD.12.02727.P	Apla_neg_GIWA_Jul2012_7	neg	S	H	neg	neg_neg	Anas	Anasplatyrhynchos	Neg	GrizzlyIslandWildlifeArea(GIWA),SolanoCounty	S_12	dabbling	M	Neg_S_12_Anasplatyrhynchos
UCD.12.02728.P	Apla_neg_GIWA_Jul2012_8	neg	S	A	neg	neg_neg	Anas	Anasplatyrhynchos	Neg	GrizzlyIslandWildlifeArea(GIWA),SolanoCounty	S_12	dabbling	F	Neg_S_12_Anasplatyrhynchos
UCD.12.02729.P	Apla_neg_GIWA_Jul2012_9	neg	S	H	neg	neg_neg	Anas	Anasplatyrhynchos	Neg	GrizzlyIslandWildlifeArea(GIWA),SolanoCounty	S_12	dabbling	F	Neg_S_12_Anasplatyrhynchos
UCD.12.02730.P	Apla_neg_GIWA_Jul2012_0	neg	S	H	neg	neg_neg	Anas	Anasplatyrhynchos	Neg	GrizzlyIslandWildlifeArea(GIWA),SolanoCounty	S_12	dabbling	F	Neg_S_12_Anasplatyrhynchos
UCD.13.01342	Apla_neg_GIWA_Jul2013_1	neg	S	A	neg	neg_neg	Anas	Anasplatyrhynchos	Neg	GrizzlyIslandWildlifeArea(GIWA),SolanoCounty	S_13	dabbling	F	Neg_S_13_Anasplatyrhynchos
UCD.13.01343	Apla_neg_GIWA_Jul2013_2	neg	S	H	neg	neg_neg	Anas	Anasplatyrhynchos	Neg	GrizzlyIslandWildlifeArea(GIWA),SolanoCounty	S_13	dabbling	F	Neg_S_13_Anasplatyrhynchos
UCD.13.01344	Apla_neg_GIWA_Jul2013_3	neg	S	H	neg	neg_neg	Anas	Anasplatyrhynchos	Neg	GrizzlyIslandWildlifeArea(GIWA),SolanoCounty	S_13	dabbling	M	Neg_S_13_Anasplatyrhynchos
UCD.13.01345	Apla_neg_GIWA_Jul2013_4	neg	S	H	neg	neg_neg	Anas	Anasplatyrhynchos	Neg	GrizzlyIslandWildlifeArea(GIWA),SolanoCounty	S_13	dabbling	F	Neg_S_13_Anasplatyrhynchos
UCD.13.01346	Apla_neg_GIWA_Jul2013_5	neg	S	H	neg	neg_neg	Anas	Anasplatyrhynchos	Neg	GrizzlyIslandWildlifeArea(GIWA),SolanoCounty	S_13	dabbling	F	Neg_S_13_Anasplatyrhynchos
UCD.13.01347	Apla_neg_GIWA_Jul2013_6	neg	S	H	neg	neg_neg	Anas	Anasplatyrhynchos	Neg	GrizzlyIslandWildlifeArea(GIWA),SolanoCounty	S_13	dabbling	M	Neg_S_13_Anasplatyrhynchos
UCD.13.01351	Apla_neg_GIWA_Jul2013_7	neg	S	H	neg	neg_neg	Anas	Anasplatyrhynchos	Neg	GrizzlyIslandWildlifeArea(GIWA),SolanoCounty	S_13	dabbling	F	Neg_S_13_Anasplatyrhynchos
UCD.13.01352	Apla_neg_GIWA_Jul2013_8	neg	S	H	neg	neg_neg	Anas	Anasplatyrhynchos	Neg	GrizzlyIslandWildlifeArea(GIWA),SolanoCounty	S_13	dabbling	F	Neg_S_13_Anasplatyrhynchos
UCD.13.01354	Apla_neg_GIWA_Jul2013_9	neg	S	H	neg	neg_neg	Anas	Anasplatyrhynchos	Neg	GrizzlyIslandWildlifeArea(GIWA),SolanoCounty	S_13	dabbling	F	Neg_S_13_Anasplatyrhynchos
UCD.13.01386.VB.H5	Apla_neg_GIWA_Jul2013_0	neg	S	H	neg	neg_neg	Anas	Anasplatyrhynchos	Neg	GrizzlyIslandWildlifeArea(GIWA),SolanoCounty	S_13	dabbling	F	Neg_S_13_Anasplatyrhynchos
UCD.10.01507	Apla_neg_MI_Aug2010_2	neg	S	A	neg	neg_neg	Anas	Anasplatyrhynchos	Neg	MandevilleIsland,SanJoaquinCounty	S_10	dabbling	M	Neg_S_10_Anasplatyrhynchos
UCD.10.01508	Apla_neg_MI_Aug2010_3	neg	S	H	neg	neg_neg	Anas	Anasplatyrhynchos	Neg	MandevilleIsland,SanJoaquinCounty	S_10	dabbling	F	Neg_S_10_Anasplatyrhynchos
UCD.10.01509	Apla_neg_MI_Aug2010_4	neg	S	H	neg	neg_neg	Anas	Anasplatyrhynchos	Neg	MandevilleIsland,SanJoaquinCounty	S_10	dabbling	F	Neg_S_10_Anasplatyrhynchos
UCD.10.01511	Apla_neg_MI_Aug2010_5	neg	S	H	neg	neg_neg	Anas	Anasplatyrhynchos	Neg	MandevilleIsland,SanJoaquinCounty	S_10	dabbling	M	Neg_S_10_Anasplatyrhynchos
UCD.10.01512	Apla_neg_MI_Aug2010_6	neg	S	H	neg	neg_neg	Anas	Anasplatyrhynchos	Neg	MandevilleIsland,SanJoaquinCounty	S_10	dabbling	F	Neg_S_10_Anasplatyrhynchos
UCD.10.01513	Apla_neg_MI_Aug2010_7	neg	S	H	neg	neg_neg	Anas	Anasplatyrhynchos	Neg	MandevilleIsland,SanJoaquinCounty	S_10	dabbling	M	Neg_S_10_Anasplatyrhynchos
UCD.10.01514	Apla_neg_MI_Aug2010_8	neg	S	A	neg	neg_neg	Anas	Anasplatyrhynchos	Neg	MandevilleIsland,SanJoaquinCounty	S_10	dabbling	F	Neg_S_10_Anasplatyrhynchos
UCD.09.05233	Apla_neg_SMB_Jul2009_1	neg	S	H	neg	neg_neg	Anas	Anasplatyrhynchos	Neg	SuisunMarsh/Balboa,SolanoCounty	S_09	dabbling	M	Neg_S_09_Anasplatyrhynchos
UCD.09.05234	Apla_neg_SMB_Jul2009_2	neg	S	A	neg	neg_neg	Anas	Anasplatyrhynchos	Neg	SuisunMarsh/Balboa,SolanoCounty	S_09	dabbling	F	Neg_S_09_Anasplatyrhynchos
UCD.09.05235	Apla_neg_SMB_Jul2009_3	neg	S	H	neg	neg_neg	Anas	Anasplatyrhynchos	Neg	SuisunMarsh/Balboa,SolanoCounty	S_09	dabbling	M	Neg_S_09_Anasplatyrhynchos
UCD.09.05236	Apla_neg_SMB_Jul2009_4	neg	S	H	neg	neg_neg	Anas	Anasplatyrhynchos	Neg	SuisunMarsh/Balboa,SolanoCounty	S_09	dabbling	M	Neg_S_09_Anasplatyrhynchos
UCD.09.05238	Apla_neg_SMB_Jul2009_5	neg	S	H	neg	neg_neg	Anas	Anasplatyrhynchos	Neg	SuisunMarsh/Balboa,SolanoCounty	S_09	dabbling	M	Neg_S_09_Anasplatyrhynchos
UCD.09.05239	Apla_neg_SMB_Jul2009_6	neg	S	H	neg	neg_neg	Anas	Anasplatyrhynchos	Neg	SuisunMarsh/Balboa,SolanoCounty	S_09	dabbling	M	Neg_S_09_Anasplatyrhynchos
UCD.09.05240	Apla_neg_SMB_Jul2009_7	neg	S	H	neg	neg_neg	Anas	Anasplatyrhynchos	Neg	SuisunMarsh/Balboa,SolanoCounty	S_09	dabbling	F	Neg_S_09_Anasplatyrhynchos
UCD.09.05241	Apla_neg_SMB_Jul2009_8	neg	S	H	neg	neg_neg	Anas	Anasplatyrhynchos	Neg	SuisunMarsh/Balboa,SolanoCounty	S_09	dabbling	M	Neg_S_09_Anasplatyrhynchos
UCD.09.05243	Apla_neg_SMB_Jul2009_9	neg	S	H	neg	neg_neg	Anas	Anasplatyrhynchos	Neg	SuisunMarsh/Balboa,SolanoCounty	S_09	dabbling	M	Neg_S_09_Anasplatyrhynchos
UCD.09.05244	Apla_neg_SMB_Jul2009_0	neg	S	H	neg	neg_neg	Anas	Anasplatyrhynchos	Neg	SuisunMarsh/Balboa,SolanoCounty	S_09	dabbling	F	Neg_S_09_Anasplatyrhynchos
UCD.08.10125	Apla_H11N9_CR_Dec2008_1	11	FW	U	9	11_9	Anas	Anasplatyrhynchos	Pos	ConawayRanch,YoloCounty	FW_0809	dabbling	M	Pos_FW_0809_Anasplatyrhynchos
UCD.08.10126	Apla_H10N7_CR_Dec2008_1	10	FW	U	7	10_7	Anas	Anasplatyrhynchos	Pos	ConawayRanch,YoloCounty	FW_0809	dabbling	M	Pos_FW_0809_Anasplatyrhynchos
UCD.08.10985	Apla_H3N8_CR_Dec2008_1	3	FW	U	8	3_8	Anas	Anasplatyrhynchos	Pos	ConawayRanch,YoloCounty	FW_0809	dabbling	M	Pos_FW_0809_Anasplatyrhynchos
UCD.08.11032	Apla_H10N8_CR_Dec2008_1	10	FW	U	8	10_8	Anas	Anasplatyrhynchos	Pos	ConawayRanch,YoloCounty	FW_0809	dabbling	F	Pos_FW_0809_Anasplatyrhynchos
UCD.08.11095	Apla_H4N6_CR_Dec2008_1	4	FW	U	6	4_6	Anas	Anasplatyrhynchos	Pos	ConawayRanch,YoloCounty	FW_0809	dabbling	M	Pos_FW_0809_Anasplatyrhynchos
UCD.08.11100	Apla_H11N2_CR_Dec2008_1	11	FW	U	2	11_2	Anas	Anasplatyrhynchos	Pos	ConawayRanch,YoloCounty	FW_0809	dabbling	M	Pos_FW_0809_Anasplatyrhynchos
UCD.08.11119	Apla_H11N9_CR_Dec2008_2	11	FW	U	9	11_9	Anas	Anasplatyrhynchos	Pos	ConawayRanch,YoloCounty	FW_0809	dabbling	F	Pos_FW_0809_Anasplatyrhynchos
UCD.08.6404	Apla_H6N1_CR_Nov2008_1	6	FW	U	1	6_1	Anas	Anasplatyrhynchos	Pos	ConawayRanch,YoloCounty	FW_0809	dabbling	M	Pos_FW_0809_Anasplatyrhynchos
UCD.08.6420	Apla_H6N2_CR_Nov2008_1	6	FW	U	2	6_2	Anas	Anasplatyrhynchos	Pos	ConawayRanch,YoloCounty	FW_0809	dabbling	F	Pos_FW_0809_Anasplatyrhynchos
UCD.08.6469	Apla_H6N2_CR_Nov2008_2	6	FW	U	2	6_2	Anas	Anasplatyrhynchos	Pos	ConawayRanch,YoloCounty	FW_0809	dabbling	M	Pos_FW_0809_Anasplatyrhynchos
UCD.08.6471	Apla_H3N8_CR_Nov2008_1	3	FW	U	8	3_8	Anas	Anasplatyrhynchos	Pos	ConawayRanch,YoloCounty	FW_0809	dabbling	M	Pos_FW_0809_Anasplatyrhynchos
UCD.08.6490	Apla_H12N5_CR_Nov2008_1	12	FW	U	5	12_5	Anas	Anasplatyrhynchos	Pos	ConawayRanch,YoloCounty	FW_0809	dabbling	M	Pos_FW_0809_Anasplatyrhynchos
UCD.08.6517	Apla_H11N9_CR_Nov2008_1	11	FW	U	9	11_9	Anas	Anasplatyrhynchos	Pos	ConawayRanch,YoloCounty	FW_0809	dabbling	M	Pos_FW_0809_Anasplatyrhynchos
UCD.08.6524	Apla_H12N5_CR_Nov2008_2	12	FW	U	5	12_5	Anas	Anasplatyrhynchos	Pos	ConawayRanch,YoloCounty	FW_0809	dabbling	M	Pos_FW_0809_Anasplatyrhynchos
UCD.08.6634	Apla_H11N9_CR_Nov2008_2	11	FW	U	9	11_9	Anas	Anasplatyrhynchos	Pos	ConawayRanch,YoloCounty	FW_0809	dabbling	F	Pos_FW_0809_Anasplatyrhynchos
UCD.08.6772	Apla_H4N6_CR_Nov2008_1	4	FW	U	6	4_6	Anas	Anasplatyrhynchos	Pos	ConawayRanch,YoloCounty	FW_0809	dabbling	F	Pos_FW_0809_Anasplatyrhynchos
UCD.08.6957	Apla_H10N7_CR_Nov2008_1	10	FW	U	7	10_7	Anas	Anasplatyrhynchos	Pos	ConawayRanch,YoloCounty	FW_0809	dabbling	M	Pos_FW_0809_Anasplatyrhynchos
UCD.08.8028	Apla_H11N2_CR_Oct2008_2	11	FW	U	2	11_2	Anas	Anasplatyrhynchos	Pos	ConawayRanch,YoloCounty	FW_0809	dabbling	M	Pos_FW_0809_Anasplatyrhynchos
UCD.08.8118	Apla_H11N9_CR_Oct2008_1	11	FW	U	9	11_9	Anas	Anasplatyrhynchos	Pos	ConawayRanch,YoloCounty	FW_0809	dabbling	M	Pos_FW_0809_Anasplatyrhynchos
UCD.10.01156.CP	Apla_H4N6_GIWA_Jul2010_1	4	S	H	6	4_6	Anas	Anasplatyrhynchos	Pos	GrizzlyIslandWildlifeArea(GIWA),SolanoCounty	S_10	dabbling	M	Pos_S_10_Anasplatyrhynchos
UCD.10.1188.CV	Apla_H4N6_GIWA_Jul2010_2	4	S	H	6	4_6	Anas	Anasplatyrhynchos	Pos	GrizzlyIslandWildlifeArea(GIWA),SolanoCounty	S_10	dabbling	F	Pos_S_10_Anasplatyrhynchos
UCD.10.1297.CP	Apla_H4N6_GIWA_Jul2010_4	4	S	H	6	4_6	Anas	Anasplatyrhynchos	Pos	GrizzlyIslandWildlifeArea(GIWA),SolanoCounty	S_10	dabbling	F	Pos_S_10_Anasplatyrhynchos
UCD.11.02521	Apla_H3N8_GIWA_Aug2011_1	3	S	H	8	3_8	Anas	Anasplatyrhynchos	Pos	GrizzlyIslandWildlifeArea(GIWA),SolanoCounty	S_11	dabbling	F	Pos_S_11_Anasplatyrhynchos
UCD.11.02525.P.H4	Apla_H4N6_GIWA_Aug2011_1	4	S	H	6	4_6	Anas	Anasplatyrhynchos	Pos	GrizzlyIslandWildlifeArea(GIWA),SolanoCounty	S_11	dabbling	M	Pos_S_11_Anasplatyrhynchos
UCD.11.02527.V.H5	Apla_H5N1_GIWA_Aug2011_1	5	S	H	1	5_1	Anas	Anasplatyrhynchos	Pos	GrizzlyIslandWildlifeArea(GIWA),SolanoCounty	S_11	dabbling	M	Pos_S_11_Anasplatyrhynchos
UCD.11.02531.P.H5	Apla_H5N1_GIWA_Aug2011_2	5	S	H	1	5_1	Anas	Anasplatyrhynchos	Pos	GrizzlyIslandWildlifeArea(GIWA),SolanoCounty	S_11	dabbling	M	Pos_S_11_Anasplatyrhynchos
UCD.11.02532.H4	Apla_H4N6_GIWA_Aug2011_2	4	S	H	6	4_6	Anas	Anasplatyrhynchos	Pos	GrizzlyIslandWildlifeArea(GIWA),SolanoCounty	S_11	dabbling	M	Pos_S_11_Anasplatyrhynchos
UCD.11.02533.V.H4	Apla_H4N6_GIWA_Aug2011_3	4	S	H	6	4_6	Anas	Anasplatyrhynchos	Pos	GrizzlyIslandWildlifeArea(GIWA),SolanoCounty	S_11	dabbling	M	Pos_S_11_Anasplatyrhynchos
UCD.11.02535.P.H5	Apla_H5N1_GIWA_Aug2011_3	5	S	H	1	5_1	Anas	Anasplatyrhynchos	Pos	GrizzlyIslandWildlifeArea(GIWA),SolanoCounty	S_11	dabbling	M	Pos_S_11_Anasplatyrhynchos
UCD.11.02536.H5	Apla_H5N1_GIWA_Aug2011_4	5	S	H	1	5_1	Anas	Anasplatyrhynchos	Pos	GrizzlyIslandWildlifeArea(GIWA),SolanoCounty	S_11	dabbling	M	Pos_S_11_Anasplatyrhynchos
UCD.11.02542.V.H5	Apla_H5N1_GIWA_Aug2011_5	5	S	H	1	5_1	Anas	Anasplatyrhynchos	Pos	GrizzlyIslandWildlifeArea(GIWA),SolanoCounty	S_11	dabbling	M	Pos_S_11_Anasplatyrhynchos
UCD.11.02547.V.H3	Apla_H3N8_GIWA_Aug2011_2	3	S	H	8	3_8	Anas	Anasplatyrhynchos	Pos	GrizzlyIslandWildlifeArea(GIWA),SolanoCounty	S_11	dabbling	M	Pos_S_11_Anasplatyrhynchos
UCD.11.02548.P.H3	Apla_H3Nunk_GIWA_Aug2011_1	3	S	H	unk	3_unk	Anas	Anasplatyrhynchos	Pos	GrizzlyIslandWildlifeArea(GIWA),SolanoCounty	S_11	dabbling	F	Pos_S_11_Anasplatyrhynchos
UCD.11.02549.V.H3	Apla_H3N8_GIWA_Aug2011_3	3	S	H	8	3_8	Anas	Anasplatyrhynchos	Pos	GrizzlyIslandWildlifeArea(GIWA),SolanoCounty	S_11	dabbling	F	Pos_S_11_Anasplatyrhynchos
UCD.11.02552.V.H4	Apla_H4N8_GIWA_Aug2011_1	4	S	H	8	4_8	Anas	Anasplatyrhynchos	Pos	GrizzlyIslandWildlifeArea(GIWA),SolanoCounty	S_11	dabbling	M	Pos_S_11_Anasplatyrhynchos
UCD.11.02563.P.H4	Apla_H4N6_GIWA_Aug2011_4	4	S	H	6	4_6	Anas	Anasplatyrhynchos	Pos	GrizzlyIslandWildlifeArea(GIWA),SolanoCounty	S_11	dabbling	F	Pos_S_11_Anasplatyrhynchos
UCD.11.02566.P.H4	Apla_H4N8_GIWA_Aug2011_2	4	S	H	8	4_8	Anas	Anasplatyrhynchos	Pos	GrizzlyIslandWildlifeArea(GIWA),SolanoCounty	S_11	dabbling	F	Pos_S_11_Anasplatyrhynchos
UCD.11.02584.P.H4	Apla_H4N9_GIWA_Aug2011_1	4	S	H	9	4_9	Anas	Anasplatyrhynchos	Pos	GrizzlyIslandWildlifeArea(GIWA),SolanoCounty	S_11	dabbling	M	Pos_S_11_Anasplatyrhynchos
UCD.11.02589.P.H4	Apla_H4N1_GIWA_Aug2011_1	4	S	H	1	4_1	Anas	Anasplatyrhynchos	Pos	GrizzlyIslandWildlifeArea(GIWA),SolanoCounty	S_11	dabbling	M	Pos_S_11_Anasplatyrhynchos
UCD.11.02590.V.H4	Apla_H4N6_GIWA_Aug2011_5	4	S	H	6	4_6	Anas	Anasplatyrhynchos	Pos	GrizzlyIslandWildlifeArea(GIWA),SolanoCounty	S_11	dabbling	M	Pos_S_11_Anasplatyrhynchos
UCD.11.02594.P.H4	Apla_H4N6_GIWA_Aug2011_6	4	S	H	6	4_6	Anas	Anasplatyrhynchos	Pos	GrizzlyIslandWildlifeArea(GIWA),SolanoCounty	S_11	dabbling	F	Pos_S_11_Anasplatyrhynchos
UCD.12.02743.VB.H3	Apla_H3N8_GIWA_Jul2012_1	3	S	H	8	3_8	Anas	Anasplatyrhynchos	Pos	GrizzlyIslandWildlifeArea(GIWA),SolanoCounty	S_12	dabbling	F	Pos_S_12_Anasplatyrhynchos
UCD.12.02744.VB.H3	Apla_H3N8_GIWA_Jul2012_2	3	S	H	8	3_8	Anas	Anasplatyrhynchos	Pos	GrizzlyIslandWildlifeArea(GIWA),SolanoCounty	S_12	dabbling	F	Pos_S_12_Anasplatyrhynchos
UCD.12.02762.VA.H3	Apla_H3N8_GIWA_Jul2012_4	3	S	H	8	3_8	Anas	Anasplatyrhynchos	Pos	GrizzlyIslandWildlifeArea(GIWA),SolanoCounty	S_12	dabbling	F	Pos_S_12_Anasplatyrhynchos
UCD.12.02783.VA.H3	Apla_H3N8_GIWA_Jul2012_5	3	S	H	8	3_8	Anas	Anasplatyrhynchos	Pos	GrizzlyIslandWildlifeArea(GIWA),SolanoCounty	S_12	dabbling	M	Pos_S_12_Anasplatyrhynchos
UCD.12.02829.VA.H2	Apla_H2N3_GIWA_Jul2012_1	2	S	H	3	2_3	Anas	Anasplatyrhynchos	Pos	GrizzlyIslandWildlifeArea(GIWA),SolanoCounty	S_12	dabbling	M	Pos_S_12_Anasplatyrhynchos
UCD.12.02833.VA.H2	Apla_H2N3_GIWA_Jul2012_2	2	S	H	3	2_3	Anas	Anasplatyrhynchos	Pos	GrizzlyIslandWildlifeArea(GIWA),SolanoCounty	S_12	dabbling	M	Pos_S_12_Anasplatyrhynchos
UCD.12.02838.VB.H2	Apla_H2N3_GIWA_Jul2012_4	2	S	H	3	2_3	Anas	Anasplatyrhynchos	Pos	GrizzlyIslandWildlifeArea(GIWA),SolanoCounty	S_12	dabbling	M	Pos_S_12_Anasplatyrhynchos
UCD.12.02839.VB.H2	Apla_H2N3_GIWA_Jul2012_5	2	S	H	3	2_3	Anas	Anasplatyrhynchos	Pos	GrizzlyIslandWildlifeArea(GIWA),SolanoCounty	S_12	dabbling	F	Pos_S_12_Anasplatyrhynchos
UCD.12.02840.VB.H2	Apla_H2N3_GIWA_Jul2012_6	2	S	H	3	2_3	Anas	Anasplatyrhynchos	Pos	GrizzlyIslandWildlifeArea(GIWA),SolanoCounty	S_12	dabbling	M	Pos_S_12_Anasplatyrhynchos
UCD.12.02841.VA.H2	Apla_H2N3_GIWA_Jul2012_7	2	S	H	3	2_3	Anas	Anasplatyrhynchos	Pos	GrizzlyIslandWildlifeArea(GIWA),SolanoCounty	S_12	dabbling	M	Pos_S_12_Anasplatyrhynchos
UCD.12.02858.VB.H2	Apla_H2N7_GIWA_Jul2012_1	2	S	H	7	2_7	Anas	Anasplatyrhynchos	Pos	GrizzlyIslandWildlifeArea(GIWA),SolanoCounty	S_12	dabbling	M	Pos_S_12_Anasplatyrhynchos
UCD.12.02867.VB.H2	Apla_H2N3_GIWA_Jul2012_8	2	S	H	3	2_3	Anas	Anasplatyrhynchos	Pos	GrizzlyIslandWildlifeArea(GIWA),SolanoCounty	S_12	dabbling	M	Pos_S_12_Anasplatyrhynchos
UCD.12.02885.VB.H2	Apla_H2N3_GIWA_Jul2012_9	2	S	H	3	2_3	Anas	Anasplatyrhynchos	Pos	GrizzlyIslandWildlifeArea(GIWA),SolanoCounty	S_12	dabbling	M	Pos_S_12_Anasplatyrhynchos
UCD.12.02904.VB.H3	Apla_H3N8_GIWA_Jul2012_6	3	S	H	8	3_8	Anas	Anasplatyrhynchos	Pos	GrizzlyIslandWildlifeArea(GIWA),SolanoCounty	S_12	dabbling	M	Pos_S_12_Anasplatyrhynchos
UCD.12.02924.VB.H3	Apla_H3N8_GIWA_Jul2012_8	3	S	H	8	3_8	Anas	Anasplatyrhynchos	Pos	GrizzlyIslandWildlifeArea(GIWA),SolanoCounty	S_12	dabbling	F	Pos_S_12_Anasplatyrhynchos
UCD.12.02945.VB.H3	Apla_H3N8_GIWA_Jul2012_9	3	S	H	8	3_8	Anas	Anasplatyrhynchos	Pos	GrizzlyIslandWildlifeArea(GIWA),SolanoCounty	S_12	dabbling	F	Pos_S_12_Anasplatyrhynchos
UCD.13.01324.VA.H4	Apla_H4N6_GIWA_Jul2013_1	4	S	A	6	4_6	Anas	Anasplatyrhynchos	Pos	GrizzlyIslandWildlifeArea(GIWA),SolanoCounty	S_13	dabbling	M	Pos_S_13_Anasplatyrhynchos
UCD.13.01339.PA.H4	Apla_H4N6_GIWA_Jul2013_2	4	S	A	6	4_6	Anas	Anasplatyrhynchos	Pos	GrizzlyIslandWildlifeArea(GIWA),SolanoCounty	S_13	dabbling	M	Pos_S_13_Anasplatyrhynchos
UCD.13.01348	Apla_HunkNunk_GIWA_Jul2013_1	unk	S	H	unk	unk_unk	Anas	Anasplatyrhynchos	Pos	GrizzlyIslandWildlifeArea(GIWA),SolanoCounty	S_13	dabbling	M	Pos_S_13_Anasplatyrhynchos
UCD.13.01349.VB.H4	Apla_H4N6_GIWA_Jul2013_3	4	S	H	6	4_6	Anas	Anasplatyrhynchos	Pos	GrizzlyIslandWildlifeArea(GIWA),SolanoCounty	S_13	dabbling	F	Pos_S_13_Anasplatyrhynchos
UCD.13.01353.VB.H4	Apla_H4N6_GIWA_Jul2013_4	4	S	A	6	4_6	Anas	Anasplatyrhynchos	Pos	GrizzlyIslandWildlifeArea(GIWA),SolanoCounty	S_13	dabbling	F	Pos_S_13_Anasplatyrhynchos
UCD.13.01357.VB.H5	Apla_H5N5_GIWA_Jul2013_1	5	S	H	5	5_5	Anas	Anasplatyrhynchos	Pos	GrizzlyIslandWildlifeArea(GIWA),SolanoCounty	S_13	dabbling	F	Pos_S_13_Anasplatyrhynchos
UCD.13.01358.PA.H4	Apla_H4N6_GIWA_Jul2013_5	4	S	H	6	4_6	Anas	Anasplatyrhynchos	Pos	GrizzlyIslandWildlifeArea(GIWA),SolanoCounty	S_13	dabbling	M	Pos_S_13_Anasplatyrhynchos
UCD.13.01369.VB.H4	Apla_H4N6_GIWA_Jul2013_6	4	S	H	6	4_6	Anas	Anasplatyrhynchos	Pos	GrizzlyIslandWildlifeArea(GIWA),SolanoCounty	S_13	dabbling	F	Pos_S_13_Anasplatyrhynchos
UCD.13.01370.VA.H5	Apla_H5N5_GIWA_Jul2013_2	5	S	H	5	5_5	Anas	Anasplatyrhynchos	Pos	GrizzlyIslandWildlifeArea(GIWA),SolanoCounty	S_13	dabbling	F	Pos_S_13_Anasplatyrhynchos
UCD.13.01371.VA.H5	Apla_H5N5_GIWA_Jul2013_3	5	S	H	5	5_5	Anas	Anasplatyrhynchos	Pos	GrizzlyIslandWildlifeArea(GIWA),SolanoCounty	S_13	dabbling	F	Pos_S_13_Anasplatyrhynchos
UCD.13.01375.VA.H5	Apla_H5N5_GIWA_Jul2013_4	5	S	H	5	5_5	Anas	Anasplatyrhynchos	Pos	GrizzlyIslandWildlifeArea(GIWA),SolanoCounty	S_13	dabbling	F	Pos_S_13_Anasplatyrhynchos
UCD.13.01376.VB.H5	Apla_H5N5_GIWA_Jul2013_5	5	S	H	5	5_5	Anas	Anasplatyrhynchos	Pos	GrizzlyIslandWildlifeArea(GIWA),SolanoCounty	S_13	dabbling	F	Pos_S_13_Anasplatyrhynchos
UCD.13.01392.VB.H5	Apla_H5N5_GIWA_Jul2013_6	5	S	H	5	5_5	Anas	Anasplatyrhynchos	Pos	GrizzlyIslandWildlifeArea(GIWA),SolanoCounty	S_13	dabbling	M	Pos_S_13_Anasplatyrhynchos
UCD.13.01395.VB.H5	Apla_H5N5_GIWA_Jul2013_7	5	S	H	5	5_5	Anas	Anasplatyrhynchos	Pos	GrizzlyIslandWildlifeArea(GIWA),SolanoCounty	S_13	dabbling	M	Pos_S_13_Anasplatyrhynchos
UCD.13.01396.VB.H4	Apla_H4N6_GIWA_Jul2013_7	4	S	H	6	4_6	Anas	Anasplatyrhynchos	Pos	GrizzlyIslandWildlifeArea(GIWA),SolanoCounty	S_13	dabbling	F	Pos_S_13_Anasplatyrhynchos
UCD.13.01397.VB.H5	Apla_H5N5_GIWA_Jul2013_8	5	S	H	5	5_5	Anas	Anasplatyrhynchos	Pos	GrizzlyIslandWildlifeArea(GIWA),SolanoCounty	S_13	dabbling	M	Pos_S_13_Anasplatyrhynchos
UCD.13.01398.VB.H4	Apla_H4N6_GIWA_Jul2013_8	4	S	H	6	4_6	Anas	Anasplatyrhynchos	Pos	GrizzlyIslandWildlifeArea(GIWA),SolanoCounty	S_13	dabbling	F	Pos_S_13_Anasplatyrhynchos
UCD.13.01399.VB.H5	Apla_H5N5_GIWA_Jul2013_9	5	S	H	5	5_5	Anas	Anasplatyrhynchos	Pos	GrizzlyIslandWildlifeArea(GIWA),SolanoCounty	S_13	dabbling	F	Pos_S_13_Anasplatyrhynchos
UCD.13.01483.VB.H4	Apla_H4N6_GIWA_Jul2013_9	4	S	H	6	4_6	Anas	Anasplatyrhynchos	Pos	GrizzlyIslandWildlifeArea(GIWA),SolanoCounty	S_13	dabbling	M	Pos_S_13_Anasplatyrhynchos
UCD.13.01486.PA.H4	Apla_H4N6_GIWA_Jul2013_0	4	S	H	6	4_6	Anas	Anasplatyrhynchos	Pos	GrizzlyIslandWildlifeArea(GIWA),SolanoCounty	S_13	dabbling	M	Pos_S_13_Anasplatyrhynchos
UCD.10.01438.CV	Apla_H2N3_MI_Aug2010_1	2	S	A	3	2_3	Anas	Anasplatyrhynchos	Pos	MandevilleIsland,SanJoaquinCounty	S_10	dabbling	M	Pos_S_10_Anasplatyrhynchos
UCD.10.01475.CV	Apla_H3N8_MI_Aug2010_1	3	S	H	8	3_8	Anas	Anasplatyrhynchos	Pos	MandevilleIsland,SanJoaquinCounty	S_10	dabbling	M	Pos_S_10_Anasplatyrhynchos
UCD.10.01492.CV	Apla_H6N4_MI_Aug2010_1	6	S	A	4	6_4	Anas	Anasplatyrhynchos	Pos	MandevilleIsland,SanJoaquinCounty	S_10	dabbling	M	Pos_S_10_Anasplatyrhynchos
UCD.10.01505	Apla_H4N3_MI_Aug2010_1	4	S	H	3	4_3	Anas	Anasplatyrhynchos	Pos	MandevilleIsland,SanJoaquinCounty	S_10	dabbling	F	Pos_S_10_Anasplatyrhynchos
UCD.10.01505.CV	Apla_H4N3_MI_Aug2010_2	4	S	H	3	4_3	Anas	Anasplatyrhynchos	Pos	MandevilleIsland,SanJoaquinCounty	S_10	dabbling	F	Pos_S_10_Anasplatyrhynchos
UCD.10.01510	Apla_H1Nunk_MI_Aug2010_1	1	S	A	unk	1_unk	Anas	Anasplatyrhynchos	Pos	MandevilleIsland,SanJoaquinCounty	S_10	dabbling	M	Pos_S_10_Anasplatyrhynchos
UCD.10.01523.CV	Apla_H4N6_MI_Aug2010_1	4	S	A	6	4_6	Anas	Anasplatyrhynchos	Pos	MandevilleIsland,SanJoaquinCounty	S_10	dabbling	F	Pos_S_10_Anasplatyrhynchos
UCD.12.02951.A	Apla_H10N7_MI_Jul2012_1	10	S	H	7	10_7	Anas	Anasplatyrhynchos	Pos	MandevilleIsland,SanJoaquinCounty	S_12	dabbling	F	Pos_S_12_Anasplatyrhynchos
UCD.12.02954.A	Apla_H10N7_MI_Jul2012_2	10	S	H	7	10_7	Anas	Anasplatyrhynchos	Pos	MandevilleIsland,SanJoaquinCounty	S_12	dabbling	M	Pos_S_12_Anasplatyrhynchos
UCD.12.02956.A	Apla_H10N7_MI_Jul2012_3	10	S	H	7	10_7	Anas	Anasplatyrhynchos	Pos	MandevilleIsland,SanJoaquinCounty	S_12	dabbling	M	Pos_S_12_Anasplatyrhynchos
UCD.12.03223.B	Apla_H2N3_MI_Jul2012_1	2	S	H	3	2_3	Anas	Anasplatyrhynchos	Pos	MandevilleIsland,SanJoaquinCounty	S_12	dabbling	M	Pos_S_12_Anasplatyrhynchos
UCD.09.05149	Apla_H5N2_SMAR_Jul2009_1	5	S	H	2	5_2	Anas	Anasplatyrhynchos	Pos	SuisunMarsh/ArnoldRanch,SolanoCounty	S_09	dabbling	F	Pos_S_09_Anasplatyrhynchos
UCD.09.05191	Apla_H5N2_SMAR_Jul2009_2	5	S	H	2	5_2	Anas	Anasplatyrhynchos	Pos	SuisunMarsh/ArnoldRanch,SolanoCounty	S_09	dabbling	M	Pos_S_09_Anasplatyrhynchos
UCD.09.05192	Apla_H4N2_SMAR_Jul2009_1	4	S	H	2	4_2	Anas	Anasplatyrhynchos	Pos	SuisunMarsh/ArnoldRanch,SolanoCounty	S_09	dabbling	M	Pos_S_09_Anasplatyrhynchos
UCD.09.05197	Apla_H5N2_SMAR_Jul2009_3	5	S	H	2	5_2	Anas	Anasplatyrhynchos	Pos	SuisunMarsh/ArnoldRanch,SolanoCounty	S_09	dabbling	F	Pos_S_09_Anasplatyrhynchos
UCD.09.05205	Apla_H4N2.6_SMAR_Jul2009_1	4	S	H	2.6	4_2.6	Anas	Anasplatyrhynchos	Pos	SuisunMarsh/ArnoldRanch,SolanoCounty	S_09	dabbling	F	Pos_S_09_Anasplatyrhynchos
UCD.09.05255.V	Apla_H3N8_SMAR_Jul2009_1	3	S	H	8	3_8	Anas	Anasplatyrhynchos	Pos	SuisunMarsh/ArnoldRanch,SolanoCounty	S_09	dabbling	F	Pos_S_09_Anasplatyrhynchos
UCD.09.05271	Apla_H4N6_SMAR_Jul2009_1	4	S	H	6	4_6	Anas	Anasplatyrhynchos	Pos	SuisunMarsh/ArnoldRanch,SolanoCounty	S_09	dabbling	M	Pos_S_09_Anasplatyrhynchos
UCD.09.05282	Apla_H3.4N2.8_SMAR_Jul2009_1	3.4	S	H	2.8	3.4_2.8	Anas	Anasplatyrhynchos	Pos	SuisunMarsh/ArnoldRanch,SolanoCounty	S_09	dabbling	M	Pos_S_09_Anasplatyrhynchos
UCD.09.05319	Apla_H5N2_SMAR_Jul2009_6	5	S	H	2	5_2	Anas	Anasplatyrhynchos	Pos	SuisunMarsh/ArnoldRanch,SolanoCounty	S_09	dabbling	M	Pos_S_09_Anasplatyrhynchos
UCD.09.05491	Apla_H5N2_SMAR_Jul2009_7	5	S	H	2	5_2	Anas	Anasplatyrhynchos	Pos	SuisunMarsh/ArnoldRanch,SolanoCounty	S_09	dabbling	M	Pos_S_09_Anasplatyrhynchos
UCD.09.05495	Apla_H4N2_SMAR_Jul2009_2	4	S	H	2	4_2	Anas	Anasplatyrhynchos	Pos	SuisunMarsh/ArnoldRanch,SolanoCounty	S_09	dabbling	F	Pos_S_09_Anasplatyrhynchos
UCD.09.05502	Apla_H5N2_SMB_Jul2009_1	5	S	H	2	5_2	Anas	Anasplatyrhynchos	Pos	SuisunMarsh/Balboa,SolanoCounty	S_09	dabbling	M	Pos_S_09_Anasplatyrhynchos
UCD.09.05174	Apla_H5N2_SMS_Jul2009_2	5	S	H	2	5_2	Anas	Anasplatyrhynchos	Pos	SuisunMarsh/Sunrise,SolanoCounty	S_09	dabbling	M	Pos_S_09_Anasplatyrhynchos
UCD.09.05212	Apla_H5N2_SMS_Jul2009_3	5	S	H	2	5_2	Anas	Anasplatyrhynchos	Pos	SuisunMarsh/Sunrise,SolanoCounty	S_09	dabbling	F	Pos_S_09_Anasplatyrhynchos
UCD.09.05219	Apla_H5N2_SMS_Jul2009_4	5	S	H	2	5_2	Anas	Anasplatyrhynchos	Pos	SuisunMarsh/Sunrise,SolanoCounty	S_09	dabbling	M	Pos_S_09_Anasplatyrhynchos
UCD.09.05222	Apla_H5N2_SMS_Jul2009_5	5	S	H	2	5_2	Anas	Anasplatyrhynchos	Pos	SuisunMarsh/Sunrise,SolanoCounty	S_09	dabbling	M	Pos_S_09_Anasplatyrhynchos
UCD.09.05296	Apla_H5N2_SMS_Jul2009_6	5	S	H	2	5_2	Anas	Anasplatyrhynchos	Pos	SuisunMarsh/Sunrise,SolanoCounty	S_09	dabbling	M	Pos_S_09_Anasplatyrhynchos
UCD.08.8203	Astr_H1.6N1_SNWR_Oct2008_1	1.6	FW	H	1	1.6_1	Anas	Anasstrepera	Pos	SacramentoNationalWildlifeRefuge,GlennCounty	FW_0809	dabbling	F	Pos_FW_0809_Anasstrepera
UCD.08.8340	Astr_H6N1_SNWR_Oct2008_1	6	FW	H	1	6_1	Anas	Anasstrepera	Pos	SacramentoNationalWildlifeRefuge,GlennCounty	FW_0809	dabbling	M	Pos_FW_0809_Anasstrepera
UCD.08.8504	Astr_H6N1_SNWR_Oct2008_2	6	FW	H	1	6_1	Anas	Anasstrepera	Pos	SacramentoNationalWildlifeRefuge,GlennCounty	FW_0809	dabbling	F	Pos_FW_0809_Anasstrepera
UCD.08.8535	Astr_H6N1_SNWR_Oct2008_3	6	FW	A	1	6_1	Anas	Anasstrepera	Pos	SacramentoNationalWildlifeRefuge,GlennCounty	FW_0809	dabbling	M	Pos_FW_0809_Anasstrepera
UCD.08.8648	Astr_H6N1_SNWR_Oct2008_4	6	FW	H	1	6_1	Anas	Anasstrepera	Pos	SacramentoNationalWildlifeRefuge,GlennCounty	FW_0809	dabbling	M	Pos_FW_0809_Anasstrepera
UCD.08.8708	Astr_H6N1_SNWR_Nov2008_5	6	FW	H	1	6_1	Anas	Anasstrepera	Pos	SacramentoNationalWildlifeRefuge,GlennCounty	FW_0809	dabbling	F	Pos_FW_0809_Anasstrepera
UCD.08.9155	Astr_H6N1_SNWR_Nov2008_6	6	FW	A	1	6_1	Anas	Anasstrepera	Pos	SacramentoNationalWildlifeRefuge,GlennCounty	FW_0809	dabbling	M	Pos_FW_0809_Anasstrepera
UCD.08.10936	Aalb_H1N1_CR_Nov2008_1	1	FW	U	1	1_1	Anser	Anseralbifrons	Pos	ConawayRanch,YoloCounty	FW_0809	goose	U	Pos_FW_0809_Anseralbifrons
UCD.08.6365	Aalb_H6N1_CR_Oct2008_1	6	FW	U	1	6_1	Anser	Anseralbifrons	Pos	ConawayRanch,YoloCounty	FW_0809	goose	U	Pos_FW_0809_Anseralbifrons
UCD.08.6461	Aalb_H6N1_CR_Nov2008_1	6	FW	H	1	6_1	Anser	Anseralbifrons	Pos	ConawayRanch,YoloCounty	FW_0809	goose	U	Pos_FW_0809_Anseralbifrons
UCD.08.6548	Aalb_H6N1_CR_Nov2008_2	6	FW	H	1	6_1	Anser	Anseralbifrons	Pos	ConawayRanch,YoloCounty	FW_0809	goose	U	Pos_FW_0809_Anseralbifrons
UCD.12.04935.VA	Balb_H11N2_GIWA_Dec2012_1	11	FW	A	2	11_2	Bucephala	Bucephalaalbeola	Pos	GrizzlyIslandWildlifeArea(GIWA),SolanoCounty	FW_1213	diving	M	Pos_FW_1213_Bucephalaalbeola
UCD.08.8522	Balb_H4N8_SNWR_Oct2008_1	4	FW	A	8	4_8	Bucephala	Bucephalaalbeola	Pos	SacramentoNationalWildlifeRefuge,GlennCounty	FW_0809	diving	F	Pos_FW_0809_Bucephalaalbeola
UCD.08.7293	Unkn_H5N3_UCD_Aug2008_1	5	S	U	3	5_3	U	U	Pos	UCDavisArboretum	S_08	env	U	Pos_S_08_U
UCD.08.7303	Unkn_H2N3_UCD_Aug2008_1	2	S	U	3	2_3	U	U	Pos	UCDavisArboretum	S_08	env	U	Pos_S_08_U
